# Supplementary material for: Enteric nervous system regeneration and functional cure of experimental digestive Chagas disease with trypanocidal chemotherapy
Source: Nat Commun. 2024 May 23;15:4400. doi: 10.1038/s41467-024-48749-5 (PMC11116530; doi:10.1038/s41467-024-48749-5)
Supplement: Supplementary file 4 — Supplementary Data 1 [file 41467_2024_48749_MOESM4_ESM.xlsx]

## Sheet: early treatment 6wpi
Mouse ID1	Group	Mouse ID2	Liver	Lung	Heart	GI Mesentery	Spleen	Skeletal muscle	Visceral Adipose	Skin	Genito-urinary system	Peritoneum / Abdominal wall	Other	Oesophagus + Stomach	Large Intestine	Small Intestine	All Gut combined
GE1	Uninfected, vehicle	Control-1	0.908864	0.973008	0.996685	1.02859	1.02324	1.12276	0.785294	1.35498	0.820589	1.09328	1.48708	1.09501	1.07448	0.980576	1.05464
GE3	Uninfected, vehicle	Control-2	1.84082	1.20478	1.39609	0.988622	1.15977	1.59547	1.39724	1.97162	2.48724	1.71243	1.46253	1.27561	1.2618	1.18726	1.19952
GE4	Uninfected, vehicle	Control-3	0.84769	1.02108	1.18056	1.00918	1.2017	1.07913	1.08528	0.927119	1.04954	0.920359	1.01067	0.898912	0.955478	0.927753	0.945669
GE5	Uninfected, vehicle	Control-4	0.877029	1.03739	1.12759	1.10397	0.9225	0.833541	0.750161	0.886872	0.725055	0.867369	0.916262	0.829556	1.11736	0.972191	1.01122
GH1	Uninfected, BZ	Control-5	0.895755	1.09447	0.698349	0.829879	1.07386	0.828506	0.647849	0.697136	0.668405	0.68841	0.717075	0.874161	0.934551	1.12563	0.931512
GH2	Uninfected, BZ	Control-6	0.806492	0.888884	0.799418	0.920481	0.796705	0.767529	0.942817	0.856687	0.786733	0.75674	0.803844	1.04034	0.926344	0.833007	0.939697
GH3	Uninfected, BZ	Control-7	0.957553	1.01722	1.06792	0.916674	0.826364	0.850323	0.76406	0.841833	0.655667	1.30338	0.995937	0.746872	0.92778	0.953326	0.881081
GH4	Uninfected, BZ	Control-8	0.797753	0.844246	0.736098	0.971872	0.992557	0.829625	0.706147	0.707677	0.670416	0.763712	0.75473	1.11786	0.893106	1.28871	1.03886
GH5	Uninfected, BZ	Control-9	1.06804	0.918928	0.997294	1.23073	1.0033	1.09311	1.92115	0.756069	1.13636	0.894329	0.851868	1.12167	0.90911	0.731554	0.997796
ID1	Uninfected, vehicle	Control-10	0.844998	0.9274	1.02714	0.893204	1.02946	0.953114	0.896497	0.973838	1.00578	0.96737	0.982075	0.916433	0.994064	0.968382	0.957912
ID2	Uninfected, vehicle	Control-11	0.978035	0.942993	0.955096	0.992673	0.95064	0.984961	0.912247	1.02616	0.994216	1.03263	1.01793	0.996401	0.971442	1.03696	1.0106
ID3	Uninfected, vehicle	Control-12	1.04758	1.05075	0.961557	1.06991	0.998425	1.00465	1.21437					1.05798	1.04428	1.00203	1.03561
ID4	Uninfected, vehicle	Control-13	1.12939	1.07885	1.05621	1.04421	1.02147	1.05727	0.976889					1.02919	0.990213	0.992624	0.995884
ID5	Uninfected, vehicle	Control-14	0.762417	0.887838	0.858244	1.01163	0.705945	0.99863	1.35739					0.707841	1.16321	1.13148	1.07114
IA1	Uninfected, BZ	Control-15	1.01829	1.11892	1.08505	1.06756	1.12343	1.03152	0.95673	1.10968	1.11858	0.994467	1.00821	0.940655	1.1147	0.972934	1.01309
IA2	Uninfected, BZ	Control-16	0.900234	1.08649	1.15552	1.11153	1.05838	1.13894	1.08474	1.0257	1.19574	1.13682	1.09487	0.857948	0.922116	0.99751	0.988175
IA3	Uninfected, BZ	Control-17	1.5472	0.966892	0.971649	1.00392	1.02746	0.944916	0.768977	1.07756	0.823482	0.944668	1.00154	0.832438	0.949011	0.999438	0.968254
IA4	Uninfected, BZ	Control-18	0.888273	1.02649	1.05533	0.947998	1.13196	1.0063	1.10226	0.866453	1.08564	1.05282	1.08462	1.83298	1.00616	0.894386	1.04189
IA5	Uninfected, BZ	Control-19	0.883592	0.913378	0.874209	0.857363	0.952813	0.879693	0.7299	0.920606	0.776554	0.871227	0.810769	0.828142	0.844793	1.00426	0.917455
IE1	Infected, vehicle	Infected-1	1.24452	4.7027	29.7275	7.71743	1.46201	21.9622	1.76389	7.19596	4.19366	2.11016	8.67692	9.01987	4.24654	3.11397	4.57897
IE3	Infected, vehicle	Infected-2	1.42498	5.82162	14.2307	13.9346	1.52759	2.70321	1.40006	2.61726	1.92762	2.61217	1.58564	2.99946	3.32058	3.48213	5.09624
IE4	Infected, vehicle	Infected-3	0.86591	3.84811	12.0286	0.986951	1.04186	4.57824	0.990418	3.40707	2.12345	16.0815	1.57795	1.43851	2.76059	1.30544	1.55726
IE5	Infected, vehicle	Infected-4	1.01257	9.91622	5.42582	4.60114	1.53932	4.9652	2.12232	3.35521	3.0453	9.14487	4.74667	8.4667	2.07812	10.2401	6.66486
IF2	Infected, vehicle	Infected-5	1.04989	4.64703	20.9982	2.21749	1.10552	5.43252	1.46129	2.75986	2.57192	6.86552	2.62241	2.02319	1.41024	2.55971	2.24682
IF3	Infected, vehicle	Infected-6	1.0972	1.75229	5.66306	4.2704	1.24457	1.82007	1.879	2.65365	1.57891	2.05834	1.33278	7.32107	3.04027	2.14027	3.0929
IF4	Infected, vehicle	Infected-7	1.17492	1.27184	1.6734	7.70636	1.16268	2.44625	1.11316	3.04569	1.40434	2.8675	1.10855	5.80834	2.11134	3.09079	3.94235
IF5	Infected, vehicle	Infected-8	1.19164	2.19383	7.45921	3.34645	1.12841	9.74961	1.47088	1.3451	1.63599	9.80389	1.12979	3.86379	1.89315	1.47187	2.06756
GF1	Infected, vehicle	Infected-9	3.91199	5.129	51.3746	8.40538	3.1904	9.04028	5.20055	7.55111	10.1836	6.60521	3.45604	15.9601	5.40624	4.82113	8.74519
GF2	Infected, vehicle	Infected-10	2.70849	32.7226	45.4018	22.1555	3.39443	10.1815	6.35494	2.53892	4.99795	68.9805	4.67408	15.9193	19.366	4.53186	16.363
GF3	Infected, vehicle	Infected-11	1.12484	17.9021	59.9107	3.30886	1.34131	35.915	1.1069	3.20203	1.58218	1.94298	3.2634	2.09429	1.87197	1.41699	2.13052
GF4	Infected, vehicle	Infected-12	0.990012	3.48128	80.0027	3.07817	1.22369	1.23017	0.816181	1.77949	1.21111	1.45491	2.12994	2.06328	3.62536	1.3604	2.69758
GF5	Infected, vehicle	Infected-13	1.12547	1.93657	173.887	5.50461	0.944489	2.05532	1.17601	1.07613	2.27506	1.79842	1.51874	12.7969	2.80447	2.49902	5.9825
GG1	Infected, vehicle	Infected-14	1.32272	6.81148	106.975	3.38233	3.21648	6.19841	1.06019			11.8485		7.27017	4.25482	3.47876	4.76676
GG2	Infected, vehicle	Infected-15	1.1829	3.94311	20.3599	6.20887	1.81585	7.9494	1.41384	14.786	2.19595	3.02231	8.22944	8.16772	14.4235	4.30129	9.35641
GG3	Infected, vehicle	Infected-16	1.01436	7.936	32.6038	9.17054	1.89869	4.83789	2.01343	1.71577	1.67001	11.2024	13.0809	2.87761	10.714	3.05576	6.94387
GG4	Infected, vehicle	Infected-17	1.37828	2.26019	18.6551	5.3295	3.63426	164.359	2.29527	1.08284	1.9784	2.17447	1.62188	3.25567	5.68445	2.2152	4.34716
GG5	Infected, vehicle	Infected-18	1.00187	2.32157	9.54066	7.84198	1.13727	2.3244	2.92304	6.71742	1.53995	7.19089	36.3558	12.9003	2.23102	1.39729	6.06338
IC1	Infected, BZ (cure)	BZcure-1	1.14987	1.17122	1.65648	1.05714	0.910157	1.31927	1.24555	0.968334	0.993141	0.986419	1.14769	0.880236	1.2535	1.15364	1.11895
IC2	Infected, BZ (cure)	BZcure-2	0.913236	1.24622	1.36967	1.38073	1.11864	1.37846	1.16649	1.08215	1.22958	1.14839	1.19949	0.846939	1.33707	1.59023	1.40885
IB3	Infected, BZ (cure)	BZcure-3	0.998526	1.18297	1.15607	1.04789	1.2642	1.00301	1.41848	0.945847	1.22913	1.1172	0.985128	1.0717	0.94613	1.15123	1.08156
IB4	Infected, BZ (cure)	BZcure-4	0.7879	0.970541	0.794935	0.842707	0.784857	0.97561	0.829166	1.01377	0.938543	0.869215	0.969231	0.951128	0.829424	1.91117	1.36121
IB5	Infected, BZ (cure)	BZcure-5	1.10098	1.13068	1.02835	1.01163	0.975207	1.0085	0.937865	0.818724	0.810396	0.926559	0.841538	0.952202	0.819339	1.03028	0.979054
IC4	Infected, BZ (cure)	BZcure-6	1.00841	1.13351	1.08891	1.05059	0.958144	1.18937	0.99985	0.928408	0.999459	0.945171	1.04	1.05102	0.944689	1.62541	1.28659
IG1	Infected, BZ (cure)	BZcure-7	0.962739	0.964761	0.944274	0.958747	0.954788	0.932651	0.8739	0.96228	0.961767	1.05076	1.03867	1.04585	0.964223	1.25019	1.11918
IG4	Infected, BZ (cure)	BZcure-8	0.71093	1.06703	1.92788	0.718905	0.63823	0.6906	0.860608	0.710877	0.957495	0.569416	0.694359	0.693878	0.679581	0.900651	0.794791
GI2	Infected, BZ (cure)	BZcure-9	1.62047	1.77991	1.54769	1.44848	1.0258	1.47296	1.20883	1.41104	1.06529	1.56833	1.32228	1.37298	1.52811	1.5306	1.47107
GI4	Infected, BZ (cure)	BZcure-10	1.82085	1.43097	1.27554	1.28479	1.06722	1.62848	1.43353	1.24526	1.16418	1.33266	1.34683	1.06183	1.15388	1.25098	1.17136
GK2	Infected, BZ (cure)	BZcure-11	1.14232	0.909056	0.808551	0.80818	0.678068	0.829065	0.710008	0.812127	0.785728	0.839015	0.949551	1.39855	1.28867	0.757965	1.13206
GK3	Infected, BZ (cure)	BZcure-12	0.810861	0.963565	0.991206	1.16221	0.784943	1.1429	0.764446	0.788171	0.694886	0.953362	0.818033	1.62076	0.893517	0.874511	1.13936
GK4	Infected, BZ (cure)	BZcure-13	0.922597	0.764414	0.763496	0.87556	0.912273	0.985704	0.732401	0.819314	0.797125	0.776263	0.848048	0.981868	1.06114	0.863611	0.968968
GJ2	Infected, BZ (cure)	BZcure-14	0.985019	0.924078	0.826208	1.61027	0.845795	1.05339	0.724293	0.912745	0.799471	0.686086	0.937545	0.834451	0.845917	1.47778	1.10198
IB1	Infected, BZ (relapse[GI])	Bzrelapse-G1	0.934558	1.20851	1.11368	3.75574	0.978939	1.33023	1.41264	1.14181	1.4015	1.0171	1.06308	0.909774	3.64188	2.14055	2.65098
IB2	Infected, BZ (relapse[GI])	Bzrelapse-G2	0.930398	1.17527	1.1924	4.15761	1.06052	1.24856	1.34212	1.37081	2.32741	1.38481	1.2841	3.76745	18.5672	3.13999	6.50942
IC3	Infected, BZ (relapse[GI])	Bzrelapse-G3	0.997486	1.11405	2.74429	1.33638	1.21941	1.21458	1.1337	0.942175	0.957044	1.05483	0.985128	12.2073	9.26919	1.64324	4.34912
IG5	Infected, BZ (relapse[GI])	Bzrelapse-G4	2.08962	0.731351	0.545445	7.12734	0.604639	1.66785	10.8923	0.793942	2.42668	0.898893	0.874872	1.06122	6.01777	4.02185	4.77989
GJ3	Infected, BZ (relapse[GI])	Bzrelapse-G5	1.01186	1.3477	1.68225	3.38575	2.20449	1.09815	0.860581	0.873456	0.842378	1.05934	1.03632	10.6809	2.94481	2.13974	4.98574
GJ4	Infected, BZ (relapse[GI])	Bzrelapse-G6	0.894507	1.28075	3.04729	4.11133	3.45324	1.41422	0.936253	1.0469	2.25394	1.38798	0.977929	7.11514	3.96102	2.12675	4.52256
GJ5	Infected, BZ (relapse[GI])	Bzrelapse-G7	1.00187	2.95293	11.4037	15.3071	1.30909	1.54289	0.888379	2.06553	1.92041	3.22963	1.57549	15.5494	5.68445	4.60313	10.0322
IG2	Infected, BZ (relapse[nonGI])	Bzrelapse-G8	1.16283	1.05986	1.00517	1.39921	1.00303	1.05143	0.980313	1.01492	1.02036	1.16447	1.03834	1.06757	1.37109	1.10506	1.21651
IG3	Infected, BZ (relapse[nonGI])	Bzrelapse-NG1	1.1598	1.26288	1.90115	1.02949	0.960012	1.03942	1.00729	1.05053	1.04229	1.08289	1.13112	0.953352	1.03273	1.17475	1.09943
GI1	Infected, BZ (relapse[nonGI])	Bzrelapse-NG2	1.804	1.73656	6.64254	1.27603	1.03244	1.46457	1.56827	1.24047	1.23155	1.13046	1.33155	1.42548	1.34694	1.20947	1.33032
IC5	Infected, BZ (relapse[nonGI])	Bzrelapse-NG3	1.04598	1.09012	0.965757	0.950229	1.00918	1.02696	1.22916	0.953221	1.05386	1.2055	1.06606	0.918832	0.988128	1.05323	1.01088
GK5	Infected, BZ (relapse[nonGI])	Bzrelapse-NG4	0.978777	0.995756	20.9322	0.952838	0.797727	1.13955	0.814251	0.793441	0.737122	1.05562	0.928268	0.933454	0.953426	1.11724	0.976709
GI5	Infected, BZ (relapse[nonGI])	Bzrelapse-NG5	0.823346	0.999618	1.57205	1.09597	0.994091	0.942069	0.82815	0.856207	0.738798	0.837155	1.00139	0.843971	1.03447	0.798631	0.953263
		Infection detection criteria formatting:	>2.49 (above the highest value seen in uninfected subset)
			Manual calls based on visual checks for small/weak, discrete radiating BL foci

## Sheet: late treatment 24wpi
Mouse ID	Group	Mouse ID2	Liver	Heart	Lung	Visceral Adipose	Skeletal muscle	Spleen	GI Mesentery	Oesophagus + Stomach	Large Intestine	Small Intestine	All Gut combined	Skin	Genito-urinary system	Peritoneum / Abdominal wall
HK1	Uninfected, vehicle	Control-1	0.549408	0.874717	0.80905	0.966074	0.937532	0.803737	1.00758	0.848917	0.94183	0.799503	0.902427	0.934154	1.0268	1.19121
HK2	Uninfected, vehicle	Control-2	2.10272	1.05688	0.849464	1.28175	0.990854	0.904624	0.892339	1.1625	0.938322	1.06973	1.01547	1.09503	1.10381	0.948577
HK3	Uninfected, vehicle	Control-3	0.724138	0.918482	0.965995	0.933802	1.00431	0.878281	1.06984	0.927433	1.02309	0.899707	0.982019	1.16782	1.02139	0.916126
HK4	Uninfected, vehicle	Control-4	0.772784	1.13021	1.32461	0.922218	1.24193	1.20392	1.03098	1.03212	1.12833	1.11451	1.07192	0.980044	0.932673	1.07189
HK5	Uninfected, vehicle	Control-5	0.646304	1.10478	0.940884	0.976003	0.941156	1.08342	0.931636	0.994052	0.866413	0.891179	0.924557	0.91622	1.05922	0.91363
HG6	Uninfected, vehicle	Control-6	1.20465	0.914933	1.10999	0.920149	0.884211	1.12602	1.06763	1.03498	1.10202	1.22537	1.10361	0.906725	0.856113	0.958562
HH1	Infected, vehicle	Infected-1	2.32312	14.9157	5.27727	2.56475	22.7886	2.59785	13.2151	56.6738	60.3917	22.3594	37.0024	1.32818	1.52443	1.18722
HH3	Infected, vehicle	Infected-2	1.53584	34.4327	2.89053	2.11957	1.57584	1.53293	2.24034	9.06495	9.93277	2.59625	5.78209	1.35086	2.56384	0.928108
HH4	Infected, vehicle	Infected-3	1.51281	49.0941	4.27675	2.17046	2.59724	2.10687	15.8422	21.832	32.0257	7.17953	18.8621	2.53556	3.58568	4.17973
HJ1	Infected, vehicle	Infected-4	0.899067	23.4795	3.00275	1.54861	1.76066	2.48351	2.15248	32.7052	5.44928	3.88825	11.3443	1.3862	2.14862	0.945582
HJ2	Infected, vehicle	Infected-5	1.31485	53.3406	3.53204	3.2983	4.66954	4.43512	111.355	74.3279	151.008	79.0442	102.477	4.64492	2.12565	1.54319
HJ3	Infected, vehicle	Infected-6	0.738831	25.1414	1.80369	1.70914	3.30958	1.56936	5.33814	36.8546	4.24262	6.20947	13.636	1.46004	1.11957	0.989516
HJ4	Infected, vehicle	Infected-7	1.39824	48.8103	3.73921	3.9429	11.8033	1.76049	40.5637	9.08875	7.26688	10.756	18.0536	2.38207	1.81311	1.20569
HJ5	Infected, vehicle	Infected-8	1.14448	12.4672	4.05702	3.9276	5.10751	1.22802	2.48628	6.65239	6.75241	5.53789	5.22457	2.6284	2.25625	2.8013
HL1	Infected, BZ (cure)	BZcure-1	1.59719	0.914933	0.987575	0.984278	1.28749	0.96964	1.03363	0.994528	0.980415	0.967398	0.996228	0.997978	1.03085	0.949576
HL3	Infected, BZ (cure)	BZcure-2	0.882984	1.36856	0.970704	1.19446	1.23417	1.05035	1.2204	1.19248	1.21719	0.940748	1.14636	1.01591	1.0975	0.861707
HL4	Infected, BZ (cure)	BZcure-3	0.95923	1.31119	1.04251	1.32313	1.25902	1.33115	0.985945	0.88651	1.02075	1.00204	0.970954	0.940484	0.994371	0.944084
HM1	Infected, BZ (cure)	BZcure-4	0.775564	1.22721	0.962072	1.35085	1.01881	1.19888	1.08396	1.18201	1.26162	1.00204	1.12876	1.12563	0.910606	0.928607
HM2	Infected, BZ (cure)	BZcure-5	1.23522	1.20059	0.933429	1.44849	1.04314	1.06885	0.913533	1.26148	1.2283	0.995114	1.09242	0.987429	0.972754	1.09536
HM4	Infected, BZ (cure)	BZcure-6	0.893309	1.31355	1.21083	1.38808	1.01467	1.0425	1.06012	0.935998	1.00322	1.04682	1.01195	0.76378	0.69714	0.770844
HL2	Infected, BZ (relapse[nonGI])	Bzrelapse-NG1	1.59183	13.8452	1.18297	1.70956	1.18654	1.23979	1.0535	1.33286	1.07395	1.31545	1.19351	1.17363	1.23215	2.30155
HL5	Infected, BZ (relapse[nonGI])	Bzrelapse-NG2	1.10735	2.05638	1.07978	0.915184	4.61674	0.987015	0.827875	0.847014	1.00965	0.773918	0.859298	0.977407	6.81828	0.896655
HM3	Infected, BZ (relapse[GI])	Bzrelapse-G1	1.18022	7.77132	4.02956	7.89408	6.87489	1.64895	21.0965	114.537	54.031	10.3775	50.342	5.58066	6.67417	1.50924
			Infection detection criteria formatting:	>2.10 (above the highest value seen in uninfected subset)
				Manual calls based on visual checks for small/weak, discrete radiating BL foci
