# Supplementary material for: Enteric nervous system regeneration and functional cure of experimental digestive Chagas disease with trypanocidal chemotherapy
Source: Nat Commun. 2024 May 23;15:4400. doi: 10.1038/s41467-024-48749-5 (PMC11116530; doi:10.1038/s41467-024-48749-5)
Supplement: Supplementary file 5 — Supplementary Data 2 [file 41467_2024_48749_MOESM5_ESM.xlsx]

## Sheet: Differential Expression Data
			Infected untreated vs uninfected control										Benznidazole cured vs uninfected control										Benznidazole relapsed vs uninfected control										Benznidazole cured vs infected untreated										Benznidazole relapsed vs infected untreated
Probe	probe.ID	Gene.sets	Log2 fold change	std error (log2)	Lower confidence limit (log2)	Upper confidence limit (log2)	Linear fold change	Lower confidence limit (linear)	Upper confidence limit (linear)	P-value	-Log10 p	BY.p.value	Log2 fold change	std error (log2)	Lower confidence limit (log2)	Upper confidence limit (log2)	Linear fold change	Lower confidence limit (linear)	Upper confidence limit (linear)	P-value	-Log10 p	BY.p.value	Log2 fold change	std error (log2)	Lower confidence limit (log2)	Upper confidence limit (log2)	Linear fold change	Lower confidence limit (linear)	Upper confidence limit (linear)	P-value	-Log10 p	BY.p.value	Log2 fold change	std error (log2)	Lower confidence limit (log2)	Upper confidence limit (log2)	Linear fold change	Lower confidence limit (linear)	Upper confidence limit (linear)	P-value	-Log10 p	BY.p.value	Log2 fold change	std error (log2)	Lower confidence limit (log2)	Upper confidence limit (log2)	Linear fold change	Lower confidence limit (linear)	Upper confidence limit (linear)
Abcb10	NM_019552.2:1090	Immunometabolism	-0.0205	0.036	-0.091	0.05	0.986	0.939	1.04	0.578	0.238072	1	0.0765	0.0476	-0.0168	0.17	1.05	0.988	1.12	0.132	0.879426	1	-0.0197	0.0476	-0.113	0.0736	0.986	0.925	1.05	0.686	0.163676	1	0.108	0.0644	-0.0186	0.234	1.08	0.987	1.18	0.146	0.835647	1	0.0114	0.0574	-0.101	0.124	1.01	0.932	1.09
Abcb1a	NM_011076.1:2600	Immunometabolism	-0.662	0.207	-1.07	-0.256	0.632	0.477	0.838	0.00705	2.15181	0.433	0.0497	0.274	-0.488	0.587	1.04	0.713	1.5	0.859	0.0660068	1	-0.388	0.274	-0.926	0.149	0.764	0.526	1.11	0.18	0.744727	1	0.714	0.196	0.329	1.1	1.64	1.26	2.14	0.0108	1.96658	0.541	0.276	0.2	-0.115	0.667	1.21	0.923	1.59
Abcf1	NM_013854.1:875	Immunometabolism	-0.088	0.0716	-0.228	0.0523	0.941	0.854	1.04	0.241	0.617983	1	-0.00909	0.0947	-0.195	0.177	0.994	0.874	1.13	0.925	0.0338583	1	-0.0754	0.0947	-0.261	0.11	0.949	0.834	1.08	0.44	0.356547	1	0.131	0.0592	0.0152	0.247	1.1	1.01	1.19	0.0686	1.16368	1	0.0648	0.0735	-0.0793	0.209	1.05	0.947	1.16
Abl1	NM_009594.3:4216	Hemostasis, Host-pathogen Interaction, Innate Immune System, Lymphocyte Activation, Oxidative Stress	-0.0736	0.0589	-0.189	0.0419	0.95	0.877	1.03	0.234	0.630784	1	0.121	0.078	-0.0323	0.273	1.09	0.978	1.21	0.146	0.835647	1	0.019	0.078	-0.134	0.172	1.01	0.911	1.13	0.812	0.090444	1	0.174	0.0612	0.0538	0.294	1.13	1.04	1.23	0.0296	1.52871	0.927	0.0722	0.0834	-0.0913	0.236	1.05	0.939	1.18
Acaa1a	NM_130864.3:1643		-0.289	0.15	-0.584	0.00589	0.819	0.667	1	0.077	1.11351	1	-0.111	0.199	-0.5	0.279	0.926	0.707	1.21	0.588	0.230623	1	-0.178	0.199	-0.568	0.212	0.884	0.675	1.16	0.387	0.412289	1	0.224	0.124	-0.0186	0.467	1.17	0.987	1.38	0.12	0.920819	1	0.15	0.148	-0.139	0.44	1.11	0.908	1.36
Adal	NM_029475.1:1202	Immunometabolism	-0.212	0.147	-0.499	0.0756	0.863	0.707	1.05	0.172	0.764472	1	0.0963	0.193	-0.283	0.475	1.07	0.822	1.39	0.627	0.202732	1	-0.00969	0.194	-0.389	0.37	0.993	0.763	1.29	0.961	0.0172766	1	0.332	0.17	-0.000903	0.664	1.26	0.999	1.58	0.0984	1.007	1	0.212	0.131	-0.0442	0.468	1.16	0.97	1.38
Adora2a	NM_009630.2:2306		0.247	0.535	-0.802	1.3	1.19	0.573	2.45	0.652	0.185752	1	0.922	0.724	-0.498	2.34	1.89	0.708	5.07	0.225	0.647817	1	1.54	0.684	0.202	2.88	2.91	1.15	7.38	0.042	1.37675	0.973	0.7	0.938	-1.14	2.54	1.63	0.454	5.82	0.484	0.315155	1	1.58	0.857	-0.094	3.26	3	0.937	9.61
Ahr	NM_013464.4:1327	Immunometabolism, Lymphocyte Activation, Th17 Differentiation, Transcriptional Regulation	0.0571	0.0801	-0.0999	0.214	1.04	0.933	1.16	0.488	0.31158	1	0.219	0.106	0.0113	0.427	1.16	1.01	1.34	0.0593	1.22695	1	0.15	0.106	-0.0572	0.358	1.11	0.961	1.28	0.179	0.747147	1	0.254	0.0739	0.11	0.399	1.19	1.08	1.32	0.0138	1.86012	0.628	0.186	0.1	-0.0102	0.382	1.14	0.993	1.3
Aicda	NM_009645.2:552	Lymphocyte Activation	-0.925	0.899	-2.69	0.836	0.527	0.155	1.79	0.322	0.492144	1	0.518	1.15	-1.73	2.76	1.43	0.302	6.79	0.659	0.181115	1	0.338	1.15	-1.92	2.6	1.26	0.264	6.05	0.774	0.111259	1	3.27	1.5	0.337	6.21	9.67	1.26	74	0.0715	1.14569	1	2.94	1.44	0.113	5.76	7.67	1.08	54.3
Aire	NM_009646.1:656	Lymphocyte Activation	-0.232	0.309	-0.838	0.373	0.851	0.559	1.3	0.466	0.331614	1	0.182	0.396	-0.594	0.957	1.13	0.663	1.94	0.654	0.184422	1	-0.339	0.429	-1.18	0.502	0.791	0.441	1.42	0.444	0.352617	1	0.817	0.647	-0.45	2.08	1.76	0.732	4.24	0.253	0.596879	1	0.257	0.452	-0.63	1.14	1.19	0.646	2.21
App	NM_007471.2:511	Cytokine Signaling, Hemostasis, Inflammasomes, Innate Immune System, NLR signaling, Oxidative Stress, TLR Signaling	-0.0349	0.0839	-0.199	0.129	0.976	0.871	1.09	0.684	0.164944	1	0.159	0.111	-0.0589	0.376	1.12	0.96	1.3	0.177	0.752027	1	0.0354	0.111	-0.182	0.253	1.02	0.881	1.19	0.755	0.122053	1	0.193	0.0623	0.071	0.315	1.14	1.05	1.24	0.0211	1.67572	0.755	0.07	0.0579	-0.0434	0.183	1.05	0.97	1.14
Arhgdib	NM_007486.4:280	Apoptosis, Lymphocyte Trafficking	0.00424	0.32	-0.622	0.631	1	0.65	1.55	0.99	0.00436481	1	0.164	0.424	-0.666	0.995	1.12	0.63	1.99	0.704	0.152427	1	0.94	0.423	0.111	1.77	1.92	1.08	3.41	0.0446	1.35067	0.976	0.319	0.422	-0.508	1.15	1.25	0.703	2.21	0.479	0.319664	1	1.09	0.338	0.432	1.76	2.14	1.35	3.38
Atg16l1	NM_029846.3:1250	Autophagy, NLR signaling	0.0437	0.0415	-0.0376	0.125	1.03	0.974	1.09	0.311	0.50724	1	0.126	0.0549	0.0185	0.234	1.09	1.01	1.18	0.0389	1.41005	1	0.043	0.0549	-0.0645	0.151	1.03	0.956	1.11	0.447	0.349692	1	0.0725	0.0427	-0.0112	0.156	1.05	0.992	1.11	0.141	0.850781	1	-0.0105	0.0321	-0.0735	0.0525	0.993	0.95	1.04
Atm	NM_007499.1:7840	Apoptosis, Host-pathogen Interaction, Lymphocyte Activation, NF-kB Signaling	0.0521	0.0688	-0.0828	0.187	1.04	0.944	1.14	0.462	0.335358	1	0.183	0.0911	0.00501	0.362	1.14	1	1.29	0.0651	1.18642	1	0.142	0.0911	-0.0366	0.32	1.1	0.975	1.25	0.143	0.844664	1	0.119	0.1	-0.0775	0.315	1.09	0.948	1.24	0.28	0.552842	1	0.0773	0.0781	-0.0758	0.23	1.06	0.949	1.17
B2m	NM_009735.3:177	Adaptive Immune System, Cytokine Signaling, Innate Immune System, Lymphocyte Activation, MHC Class I Antigen Presentation, Type II Interferon Signaling	1.2	0.236	0.736	1.66	2.3	1.67	3.16	0.000213	3.67162	0.0739	-0.0568	0.313	-0.669	0.556	0.961	0.629	1.47	0.859	0.0660068	1	1.21	0.313	0.601	1.83	2.32	1.52	3.55	0.00189	2.72354	0.16	-1.36	0.168	-1.69	-1.03	0.39	0.31	0.49	0.000194	3.7122	0.0874	-0.0888	0.398	-0.868	0.691	0.94	0.548	1.61
Batf	NM_016767.2:750	Cytokine Signaling, Lymphocyte Activation, Transcriptional Regulation	0.524	0.273	-0.0111	1.06	1.44	0.992	2.08	0.0772	1.11238	1	0.103	0.369	-0.621	0.827	1.07	0.65	1.77	0.785	0.10513	1	1.09	0.359	0.383	1.79	2.12	1.3	3.46	0.00973	2.01189	0.396	0.0424	0.331	-0.607	0.692	1.03	0.657	1.62	0.902	0.0447935	1	0.904	0.312	0.292	1.52	1.87	1.22	2.86
Batf3	NM_030060.2:345	Transcriptional Regulation	-0.00682	0.302	-0.599	0.585	0.995	0.66	1.5	0.982	0.00788851	1	-0.251	0.412	-1.06	0.556	0.84	0.48	1.47	0.553	0.257275	1	0.619	0.393	-0.152	1.39	1.54	0.9	2.62	0.139	0.856985	1	-0.32	0.261	-0.831	0.191	0.801	0.562	1.14	0.266	0.575118	1	0.665	0.386	-0.0915	1.42	1.59	0.939	2.68
Bax	NM_007527.3:735	Apoptosis, Host-pathogen Interaction, Lymphocyte Activation	0.0769	0.0578	-0.0365	0.19	1.05	0.975	1.14	0.207	0.68403	1	0.0451	0.0765	-0.105	0.195	1.03	0.93	1.14	0.566	0.247184	1	0.0889	0.0765	-0.0611	0.239	1.06	0.959	1.18	0.266	0.575118	1	0.0307	0.06	-0.087	0.148	1.02	0.941	1.11	0.628	0.20204	1	0.0745	0.0591	-0.0414	0.19	1.05	0.972	1.14
Bcap31	NM_012060.4:65	Adaptive Immune System, Apoptosis, Host-pathogen Interaction, MHC Class I Antigen Presentation	-0.0291	0.0325	-0.0928	0.0346	0.98	0.938	1.02	0.387	0.412289	1	0.0816	0.043	-0.00261	0.166	1.06	0.998	1.12	0.08	1.09691	1	-0.0695	0.043	-0.154	0.0147	0.953	0.899	1.01	0.13	0.886057	1	0.098	0.0333	0.0328	0.163	1.07	1.02	1.12	0.0258	1.58838	0.847	-0.0531	0.0404	-0.132	0.0261	0.964	0.912	1.02
Bcl2	NM_009741.3:1844	Apoptosis, Autophagy, Cytokine Signaling, Host-pathogen Interaction, Inflammasomes, Innate Immune System, Lymphocyte Activation, NF-kB Signaling, NLR signaling, Oxidative Stress	-0.223	0.0972	-0.414	-0.0325	0.857	0.751	0.978	0.0391	1.40782	1	0.0387	0.128	-0.212	0.289	1.03	0.863	1.22	0.767	0.115205	1	-0.0165	0.128	-0.267	0.234	0.989	0.831	1.18	0.9	0.0457575	1	0.321	0.091	0.143	0.499	1.25	1.1	1.41	0.0124	1.90658	0.604	0.256	0.125	0.0118	0.501	1.19	1.01	1.42
Bcl3	NM_033601.3:1620	Lymphocyte Activation, TNF Family Signaling, Transcriptional Regulation	0.051	0.146	-0.235	0.337	1.04	0.85	1.26	0.732	0.135489	1	-0.556	0.196	-0.94	-0.171	0.68	0.521	0.888	0.0141	1.85078	1	-0.369	0.195	-0.752	0.0135	0.774	0.594	1.01	0.0812	1.09044	1	-0.449	0.136	-0.716	-0.182	0.733	0.609	0.881	0.0164	1.78516	0.675	-0.269	0.145	-0.552	0.015	0.83	0.682	1.01
Bcl6	NM_009744.3:185	Cytokine Signaling, Lymphocyte Activation	0.0713	0.118	-0.16	0.303	1.05	0.895	1.23	0.556	0.254925	1	0.125	0.156	-0.181	0.43	1.09	0.882	1.35	0.439	0.357535	1	0.208	0.155	-0.0958	0.513	1.16	0.936	1.43	0.202	0.694649	1	0.157	0.135	-0.107	0.421	1.11	0.929	1.34	0.288	0.540608	1	0.24	0.137	-0.0282	0.508	1.18	0.981	1.42
Bid	NM_007544.3:1307	Apoptosis, Host-pathogen Interaction, Lymphocyte Activation	0.511	0.13	0.257	0.765	1.43	1.2	1.7	0.00168	2.77469	0.227	0.0866	0.173	-0.253	0.426	1.06	0.839	1.34	0.625	0.20412	1	0.348	0.172	0.0102	0.685	1.27	1.01	1.61	0.0645	1.19044	1	-0.487	0.182	-0.843	-0.131	0.713	0.557	0.913	0.0365	1.43771	1	-0.224	0.143	-0.505	0.0574	0.856	0.705	1.04
Blnk	NM_008528.4:1546	Adaptive Immune System, B cell Receptor Signaling, Cytokine Signaling, Lymphocyte Activation, NF-kB Signaling	-0.066	0.0856	-0.234	0.102	0.955	0.85	1.07	0.454	0.342944	1	0.143	0.113	-0.0794	0.364	1.1	0.946	1.29	0.23	0.638272	1	-0.169	0.113	-0.391	0.0529	0.889	0.763	1.04	0.159	0.798603	1	0.193	0.0788	0.0388	0.348	1.14	1.03	1.27	0.0496	1.30452	1	-0.118	0.077	-0.269	0.0327	0.921	0.83	1.02
Bst1	NM_009763.3:542	Immunometabolism, Innate Immune System, Lymphocyte Activation	0.818	0.402	0.0308	1.61	1.76	1.02	3.04	0.0626	1.20343	1	-0.348	0.544	-1.41	0.719	0.786	0.375	1.65	0.534	0.272459	1	1.08	0.533	0.0316	2.12	2.11	1.02	4.35	0.0646	1.18977	1	-1.3	0.439	-2.16	-0.438	0.406	0.224	0.738	0.0254	1.59517	0.843	0.131	0.484	-0.817	1.08	1.1	0.567	2.11
Bst2	NM_198095.2:468	Cytokine Signaling, Innate Immune System, Lymphocyte Activation, Type I Interferon Signaling	0.851	0.232	0.397	1.31	1.8	1.32	2.47	0.00282	2.54975	0.27	-0.211	0.307	-0.813	0.391	0.864	0.569	1.31	0.504	0.297569	1	0.821	0.307	0.22	1.42	1.77	1.16	2.68	0.019	1.72125	0.591	-1.18	0.213	-1.59	-0.758	0.443	0.331	0.592	0.0015	2.82391	0.194	-0.143	0.371	-0.87	0.583	0.905	0.547	1.5
Btk	NM_013482.2:2255	Adaptive Immune System, B cell Receptor Signaling, Innate Immune System, Lymphocyte Activation, MHC Class I Antigen Presentation, NF-kB Signaling, TLR Signaling	0.0946	0.232	-0.359	0.549	1.07	0.78	1.46	0.69	0.161151	1	0.262	0.309	-0.344	0.868	1.2	0.788	1.82	0.412	0.385103	1	0.473	0.308	-0.131	1.08	1.39	0.913	2.11	0.149	0.826814	1	0.298	0.307	-0.302	0.899	1.23	0.811	1.87	0.368	0.434152	1	0.52	0.258	0.0147	1.02	1.43	1.01	2.03
Btla	NM_177584.3:2050	Adaptive Immune System, Lymphocyte Activation	-0.469	0.406	-1.26	0.326	0.722	0.416	1.25	0.268	0.571865	1	0.572	0.537	-0.48	1.62	1.49	0.717	3.08	0.306	0.514279	1	0.568	0.537	-0.485	1.62	1.48	0.715	3.07	0.31	0.508638	1	1.35	0.542	0.285	2.41	2.55	1.22	5.32	0.0474	1.32422	1	1.34	0.425	0.505	2.17	2.53	1.42	4.5
Btnl1	NM_001111094.1:1740	Adaptive Immune System, Lymphocyte Activation	1.32	0.304	0.721	1.91	2.49	1.65	3.76	0.000809	3.09205	0.145	0.345	0.402	-0.443	1.13	1.27	0.736	2.19	0.407	0.390406	1	1.13	0.402	0.345	1.92	2.19	1.27	3.78	0.0145	1.83863	0.509	-1.12	0.189	-1.49	-0.746	0.461	0.357	0.596	0.00105	2.97881	0.165	-0.33	0.33	-0.977	0.318	0.796	0.508	1.25
Btnl2	NM_079835.2:300	Adaptive Immune System, Lymphocyte Activation	2.07	0.424	1.24	2.9	4.21	2.37	7.49	0.000296	3.52871	0.0807	0.307	0.561	-0.793	1.41	1.24	0.577	2.65	0.593	0.226945	1	1.74	0.557	0.649	2.83	3.34	1.57	7.13	0.00805	2.0942	0.356	-1.79	0.161	-2.1	-1.47	0.29	0.233	0.361	3.26e-05	4.48678	0.0874	-0.35	0.445	-1.22	0.521	0.784	0.429	1.44
C1qa	NM_007572.2:566	Complement System, Host-pathogen Interaction, Innate Immune System	0.482	0.245	0.000816	0.963	1.4	1	1.95	0.0714	1.1463	1	0.105	0.325	-0.533	0.742	1.08	0.691	1.67	0.753	0.123205	1	1.12	0.325	0.487	1.76	2.18	1.4	3.39	0.00424	2.37263	0.251	-0.0329	0.291	-0.604	0.538	0.977	0.658	1.45	0.914	0.0390538	1	0.985	0.278	0.441	1.53	1.98	1.36	2.89
C1qb	NM_009777.2:865	Complement System, Host-pathogen Interaction, Innate Immune System	0.662	0.233	0.205	1.12	1.58	1.15	2.17	0.0139	1.85699	0.715	0.149	0.309	-0.456	0.754	1.11	0.729	1.69	0.638	0.195179	1	1.28	0.308	0.674	1.88	2.42	1.6	3.68	0.00114	2.9431	0.132	-0.199	0.24	-0.669	0.272	0.871	0.629	1.21	0.44	0.356547	1	0.931	0.3	0.343	1.52	1.91	1.27	2.87
C1qbp	NM_007573.2:630	Complement System, Hemostasis, Host-pathogen Interaction	0.0681	0.0414	-0.0131	0.149	1.05	0.991	1.11	0.124	0.906578	1	-0.0198	0.0548	-0.127	0.0876	0.986	0.916	1.06	0.723	0.140862	1	0.016	0.0548	-0.0915	0.123	1.01	0.939	1.09	0.775	0.110698	1	-0.131	0.0527	-0.234	-0.0276	0.913	0.85	0.981	0.0475	1.32331	1	-0.0952	0.0573	-0.208	0.0172	0.936	0.866	1.01
C1ra	NM_023143.3:1923	Complement System, Host-pathogen Interaction, Innate Immune System	0.434	0.223	-0.00246	0.87	1.35	0.998	1.83	0.0732	1.13549	1	0.248	0.295	-0.33	0.826	1.19	0.796	1.77	0.415	0.381952	1	1	0.294	0.423	1.58	2	1.34	2.98	0.00477	2.32148	0.264	0.129	0.183	-0.229	0.487	1.09	0.853	1.4	0.508	0.294136	1	0.88	0.276	0.339	1.42	1.84	1.27	2.68
C1s	NM_144938.2:2490	Complement System, Host-pathogen Interaction, Innate Immune System	0.485	0.209	0.0764	0.894	1.4	1.05	1.86	0.0368	1.43415	1	0.304	0.276	-0.237	0.845	1.23	0.849	1.8	0.29	0.537602	1	1.1	0.276	0.555	1.64	2.14	1.47	3.11	0.0016	2.79588	0.149	0.0839	0.229	-0.365	0.533	1.06	0.776	1.45	0.727	0.138466	1	0.875	0.293	0.301	1.45	1.83	1.23	2.73
C2	NM_013484.2:2359	Complement System, Host-pathogen Interaction, Innate Immune System	1.68	0.324	1.05	2.32	3.21	2.07	4.98	0.000173	3.76195	0.0693	0.567	0.432	-0.279	1.41	1.48	0.824	2.66	0.212	0.673664	1	1.79	0.429	0.95	2.63	3.46	1.93	6.19	0.00109	2.96257	0.13	-1.06	0.215	-1.48	-0.634	0.481	0.359	0.644	0.00269	2.57025	0.261	0.169	0.498	-0.808	1.15	1.12	0.571	2.21
C3	NM_009778.2:285	Adaptive Immune System, Complement System, Host-pathogen Interaction, Innate Immune System, Phagocytosis and Degradation	0.942	0.248	0.456	1.43	1.92	1.37	2.69	0.00221	2.65561	0.256	0.591	0.329	-0.0529	1.23	1.51	0.964	2.35	0.0953	1.02091	1	1.56	0.328	0.917	2.2	2.95	1.89	4.61	0.000375	3.42597	0.0796	-0.231	0.228	-0.677	0.215	0.852	0.625	1.16	0.349	0.457175	1	0.739	0.414	-0.0729	1.55	1.67	0.951	2.93
C4a	NM_011413.2:56	Complement System, Host-pathogen Interaction, Innate Immune System	0.959	0.265	0.439	1.48	1.94	1.36	2.79	0.00313	2.50446	0.272	-0.0336	0.353	-0.725	0.658	0.977	0.605	1.58	0.926	0.033389	1	0.874	0.351	0.187	1.56	1.83	1.14	2.95	0.027	1.56864	0.737	-0.744	0.223	-1.18	-0.307	0.597	0.441	0.808	0.0157	1.8041	0.675	0.164	0.322	-0.468	0.795	1.12	0.723	1.73
C4bp	NM_007576.3:580	Complement System, Host-pathogen Interaction, Innate Immune System	0.262	0.143	-0.0185	0.543	1.2	0.987	1.46	0.0902	1.04479	1	0.161	0.191	-0.212	0.534	1.12	0.863	1.45	0.413	0.38405	1	0.143	0.191	-0.23	0.517	1.1	0.853	1.43	0.465	0.332547	1	-0.0137	0.143	-0.295	0.267	0.991	0.815	1.2	0.927	0.0329203	1	-0.0225	0.111	-0.241	0.196	0.985	0.846	1.15
C6	NM_016704.2:170	Complement System, Innate Immune System	1.52	0.55	0.437	2.59	2.86	1.35	6.04	0.0164	1.78516	0.807	0.855	0.732	-0.58	2.29	1.81	0.669	4.89	0.264	0.578396	1	2.38	0.724	0.965	3.8	5.22	1.95	14	0.00583	2.23433	0.307	-0.0345	0.709	-1.42	1.36	0.976	0.372	2.56	0.963	0.0163737	1	1.46	0.611	0.266	2.66	2.76	1.2	6.33
C7	XM_356827.6:215	Complement System, Innate Immune System	0.942	0.292	0.368	1.51	1.92	1.29	2.86	0.00672	2.17263	0.421	1.15	0.4	0.368	1.94	2.22	1.29	3.82	0.0129	1.88941	1	1.36	0.394	0.588	2.13	2.57	1.5	4.38	0.00427	2.36957	0.251	0.551	0.414	-0.261	1.36	1.47	0.834	2.57	0.232	0.634512	1	0.722	0.428	-0.116	1.56	1.65	0.923	2.95
C8g	NM_027062.1:770	Complement System, Host-pathogen Interaction, Innate Immune System	0.0262	0.237	-0.439	0.491	1.02	0.738	1.41	0.914	0.0390538	1	0.0773	0.308	-0.526	0.681	1.06	0.694	1.6	0.806	0.093665	1	0.215	0.304	-0.381	0.81	1.16	0.768	1.75	0.492	0.308035	1	0.176	0.394	-0.596	0.948	1.13	0.662	1.93	0.67	0.173925	1	0.277	0.367	-0.442	0.996	1.21	0.736	1.99
C9	NM_013485.1:226	Complement System, Host-pathogen Interaction, Innate Immune System	-1.29	0.73	-2.72	0.137	0.408	0.151	1.1	0.0997	1.0013	1	0.794	0.915	-0.999	2.59	1.73	0.5	6.01	0.401	0.396856	1	-0.511	0.954	-2.38	1.36	0.702	0.192	2.56	0.601	0.221126	1	2.22	1.06	0.149	4.3	4.67	1.11	19.6	0.0804	1.09474	1	0.933	0.93	-0.891	2.76	1.91	0.539	6.76
Card9	NM_001037747.1:1227	Host-pathogen Interaction, Innate Immune System, NLR signaling	0.412	0.302	-0.181	1	1.33	0.882	2.01	0.196	0.707744	1	-0.224	0.418	-1.04	0.596	0.856	0.485	1.51	0.602	0.220404	1	0.836	0.4	0.0523	1.62	1.78	1.04	3.07	0.0567	1.24642	1	-0.373	0.478	-1.31	0.564	0.772	0.404	1.48	0.465	0.332547	1	0.682	0.329	0.0382	1.33	1.6	1.03	2.51
Casp1	NM_009807.2:259	Cytokine Signaling, Host-pathogen Interaction, Inflammasomes, Innate Immune System, NLR signaling	0.0986	0.108	-0.113	0.31	1.07	0.925	1.24	0.378	0.422508	1	0.0898	0.143	-0.19	0.37	1.06	0.876	1.29	0.541	0.266803	1	0.019	0.143	-0.261	0.299	1.01	0.834	1.23	0.896	0.047692	1	-0.0537	0.0988	-0.247	0.14	0.963	0.842	1.1	0.607	0.216811	1	-0.121	0.173	-0.46	0.219	0.92	0.727	1.16
Casp2	NM_007610.1:2770	Apoptosis, Innate Immune System, NLR signaling	-0.0806	0.101	-0.279	0.118	0.946	0.824	1.09	0.441	0.355561	1	0.102	0.134	-0.161	0.365	1.07	0.894	1.29	0.462	0.335358	1	-0.132	0.134	-0.395	0.131	0.913	0.761	1.1	0.344	0.463442	1	0.19	0.0463	0.0995	0.281	1.14	1.07	1.21	0.00629	2.20135	0.404	-0.0434	0.0825	-0.205	0.118	0.97	0.868	1.09
Casp3	NM_009810.2:630	Apoptosis, Cytokine Signaling, Host-pathogen Interaction, Lymphocyte Activation, Oxidative Stress, TNF Family Signaling	0.0218	0.0823	-0.139	0.183	1.02	0.908	1.14	0.795	0.0996329	1	-0.168	0.109	-0.381	0.0454	0.89	0.768	1.03	0.147	0.832683	1	-0.0969	0.109	-0.31	0.117	0.935	0.807	1.08	0.39	0.408935	1	-0.218	0.0806	-0.376	-0.0598	0.86	0.771	0.959	0.0355	1.44977	1	-0.147	0.118	-0.377	0.0842	0.903	0.77	1.06
Casp8	NM_009812.2:1463	Apoptosis, Host-pathogen Interaction, Innate Immune System, Lymphocyte Activation, NLR signaling, TLR Signaling, TNF Family Signaling	0.0671	0.0456	-0.0222	0.156	1.05	0.985	1.11	0.165	0.782516	1	-0.0081	0.0603	-0.126	0.11	0.994	0.916	1.08	0.895	0.048177	1	-0.051	0.0603	-0.169	0.0672	0.965	0.889	1.05	0.413	0.38405	1	-0.103	0.0723	-0.244	0.0391	0.931	0.844	1.03	0.206	0.686133	1	-0.145	0.0581	-0.259	-0.0315	0.904	0.835	0.978
Ccbp2	NM_021609.3:1765	Chemokine Signaling	0.622	0.192	0.244	0.999	1.54	1.18	2	0.00658	2.18177	0.419	0.0229	0.264	-0.495	0.541	1.02	0.71	1.45	0.932	0.0305841	1	0.517	0.252	0.0222	1.01	1.43	1.02	2.02	0.0613	1.21254	1	-0.656	0.239	-1.12	-0.187	0.635	0.459	0.878	0.0335	1.47496	0.985	-0.171	0.259	-0.679	0.337	0.888	0.625	1.26
Cck	NM_031161.2:351		-1.11	0.486	-2.06	-0.156	0.464	0.24	0.897	0.04	1.39794	1	-0.73	0.639	-1.98	0.522	0.603	0.253	1.44	0.273	0.563837	1	-0.304	0.639	-1.56	0.947	0.81	0.34	1.93	0.642	0.192465	1	-0.0443	0.249	-0.533	0.444	0.97	0.691	1.36	0.865	0.0629839	1	0.381	0.175	0.0386	0.723	1.3	1.03	1.65
Ccl11	NM_011330.3:430	Chemokine Signaling, Cytokine Signaling	-0.437	0.217	-0.864	-0.0113	0.738	0.55	0.992	0.0654	1.18442	1	-0.181	0.287	-0.744	0.382	0.882	0.597	1.3	0.539	0.268411	1	0.0349	0.287	-0.528	0.598	1.02	0.694	1.51	0.905	0.0433514	1	0.254	0.188	-0.114	0.622	1.19	0.924	1.54	0.225	0.647817	1	0.47	0.288	-0.0955	1.03	1.38	0.936	2.05
Ccl12	NM_011331.2:56	Chemokine Signaling, Cytokine Signaling, Host-pathogen Interaction, Lymphocyte Activation, NLR signaling, TNF Family Signaling	0.73	0.291	0.159	1.3	1.66	1.12	2.47	0.0263	1.58004	1	0.0147	0.387	-0.745	0.774	1.01	0.597	1.71	0.97	0.0132283	1	1.33	0.383	0.583	2.08	2.52	1.5	4.23	0.00404	2.39362	0.251	-0.594	0.284	-1.15	-0.0378	0.662	0.45	0.974	0.0813	1.08991	1	0.727	0.46	-0.175	1.63	1.66	0.886	3.09
Ccl19	NM_011888.2:465	Chemokine Signaling, Cytokine Signaling, Lymphocyte Activation, NF-kB Signaling, Oxidative Stress	0.547	0.518	-0.469	1.56	1.46	0.723	2.95	0.311	0.50724	1	0.267	0.698	-1.1	1.63	1.2	0.466	3.1	0.709	0.149354	1	0.819	0.691	-0.536	2.17	1.76	0.69	4.51	0.257	0.590067	1	-0.459	0.81	-2.05	1.13	0.727	0.242	2.19	0.591	0.228413	1	0.136	0.666	-1.17	1.44	1.1	0.444	2.72
Ccl2	NM_011333.3:415	Chemokine Signaling, Cytokine Signaling, NF-kB Signaling	1.88	0.394	1.11	2.66	3.69	2.16	6.3	0.000362	3.44129	0.0814	-0.49	0.526	-1.52	0.54	0.712	0.349	1.45	0.368	0.434152	1	2.23	0.52	1.21	3.25	4.69	2.32	9.51	0.000875	3.05799	0.119	0.354	0.195	-0.0286	0.737	1.28	0.98	1.67	0.12	0.920819	1	0.677	0.359	-0.0269	1.38	1.6	0.982	2.61
Ccl20	NM_016960.1:120	Chemokine Signaling, Cytokine Signaling, TNF Family Signaling	-0.0974	0.375	-0.833	0.638	0.935	0.561	1.56	0.799	0.0974532	1	0.235	0.501	-0.747	1.22	1.18	0.596	2.33	0.647	0.189096	1	0.442	0.5	-0.538	1.42	1.36	0.689	2.68	0.393	0.405607	1	-2.52	0.305	-3.12	-1.92	0.174	0.115	0.263	0.000169	3.77211	0.0874	0.201	0.672	-1.12	1.52	1.15	0.461	2.87
Ccl22	NM_009137.2:1096	Chemokine Signaling, Cytokine Signaling	-0.512	0.402	-1.3	0.277	0.701	0.406	1.21	0.226	0.645892	1	-0.00588	0.533	-1.05	1.04	0.996	0.483	2.05	0.991	0.00392635	1	0.121	0.532	-0.923	1.16	1.09	0.528	2.24	0.824	0.0840728	1	0.866	0.318	0.242	1.49	1.82	1.18	2.81	0.0346	1.46092	1	1.06	0.288	0.492	1.62	2.08	1.41	3.08
Ccl24	NM_019577.4:335	Chemokine Signaling, Cytokine Signaling	-0.507	0.4	-1.29	0.277	0.704	0.409	1.21	0.227	0.643974	1	0.71	0.52	-0.308	1.73	1.64	0.808	3.31	0.195	0.709965	1	1.68	0.51	0.676	2.68	3.2	1.6	6.39	0.00592	2.22768	0.307	0.724	0.523	-0.302	1.75	1.65	0.811	3.36	0.216	0.665546	1	0.842	0.383	0.0904	1.59	1.79	1.06	3.02
Ccl25	NM_009138.3:626	Chemokine Signaling, Cytokine Signaling	-0.62	0.259	-1.13	-0.113	0.651	0.458	0.924	0.0322	1.49214	1	-0.461	0.342	-1.13	0.21	0.727	0.457	1.16	0.201	0.696804	1	-0.134	0.341	-0.803	0.534	0.911	0.573	1.45	0.7	0.154902	1	1.45	0.741	-0.00438	2.9	2.73	0.997	7.46	0.0985	1.00656	1	2.37	0.779	0.843	3.9	5.17	1.79	14.9
Ccl3	NM_011337.1:60	Chemokine Signaling, Cytokine Signaling, Host-pathogen Interaction, TLR Signaling	1.05	0.437	0.193	1.91	2.07	1.14	3.75	0.032	1.49485	1	0.555	0.588	-0.597	1.71	1.47	0.661	3.27	0.362	0.441291	1	1.71	0.563	0.605	2.81	3.27	1.52	7.02	0.00957	2.01909	0.393	-0.45	0.565	-1.56	0.658	0.732	0.34	1.58	0.456	0.341035	1	0.851	0.727	-0.573	2.28	1.8	0.672	4.84
Ccl4	NM_013652.1:140	Chemokine Signaling, Cytokine Signaling, Host-pathogen Interaction, NF-kB Signaling, TLR Signaling	1.41	0.644	0.151	2.68	2.66	1.11	6.4	0.047	1.3279	1	0.345	0.871	-1.36	2.05	1.27	0.389	4.15	0.698	0.156145	1	2.69	0.779	1.17	4.22	6.47	2.24	18.6	0.00425	2.37161	0.251	-1.26	0.682	-2.6	0.0736	0.417	0.165	1.05	0.113	0.946922	1	1.69	0.928	-0.133	3.5	3.22	0.912	11.4
Ccl5	NM_013653.1:165	Chemokine Signaling, Cytokine Signaling, Host-pathogen Interaction, Lymphocyte Activation, NLR signaling, Oxidative Stress, TLR Signaling, TNF Family Signaling	2.36	0.63	1.12	3.6	5.13	2.18	12.1	0.00246	2.60906	0.26	1.33	0.835	-0.311	2.96	2.51	0.806	7.81	0.136	0.866461	1	3.7	0.834	2.07	5.34	13	4.2	40.4	0.000662	3.17914	0.103	-1.28	0.771	-2.79	0.228	0.411	0.144	1.17	0.147	0.832683	1	1.09	0.87	-0.61	2.8	2.14	0.655	6.96
Ccl6	NM_009139.2:825	Chemokine Signaling, Cytokine Signaling	-0.245	0.244	-0.723	0.233	0.844	0.606	1.17	0.333	0.477556	1	0.0681	0.322	-0.564	0.7	1.05	0.677	1.62	0.836	0.0777937	1	-0.126	0.322	-0.758	0.506	0.916	0.591	1.42	0.702	0.153663	1	0.217	0.158	-0.0935	0.527	1.16	0.937	1.44	0.22	0.657577	1	0.0225	0.142	-0.256	0.301	1.02	0.837	1.23
Ccl7	NM_013654.2:215	Chemokine Signaling, Cytokine Signaling	1.42	0.356	0.726	2.12	2.68	1.65	4.35	0.00151	2.82102	0.213	-0.405	0.481	-1.35	0.537	0.755	0.393	1.45	0.415	0.381952	1	1.89	0.466	0.974	2.8	3.7	1.96	6.97	0.00137	2.86328	0.135	-1.77	0.231	-2.22	-1.32	0.293	0.214	0.402	0.000262	3.5817	0.0889	0.51	0.551	-0.57	1.59	1.42	0.674	3.01
Ccl8	NM_021443.2:150	Chemokine Signaling, Cytokine Signaling	1.88	0.393	1.11	2.65	3.69	2.16	6.3	0.000351	3.45469	0.0814	-0.209	0.521	-1.23	0.813	0.865	0.426	1.76	0.695	0.158015	1	2.9	0.52	1.88	3.92	7.45	3.68	15.1	9.03e-05	4.04431	0.0621	-2.02	0.337	-2.68	-1.36	0.246	0.156	0.39	0.000969	3.01368	0.16	1.08	0.673	-0.236	2.4	2.12	0.849	5.29
Ccl9	NM_011338.2:1125	Chemokine Signaling, Cytokine Signaling	-0.0423	0.163	-0.361	0.277	0.971	0.778	1.21	0.799	0.0974532	1	-0.29	0.215	-0.712	0.131	0.818	0.611	1.09	0.199	0.701147	1	0.272	0.215	-0.149	0.692	1.21	0.902	1.62	0.228	0.642065	1	-0.238	0.147	-0.527	0.051	0.848	0.694	1.04	0.158	0.801343	1	0.325	0.125	0.0802	0.569	1.25	1.06	1.48
Ccr2	NM_009915.2:2965	Chemokine Signaling, Cytokine Signaling, Innate Immune System, Lymphocyte Activation	1.22	0.33	0.576	1.87	2.33	1.49	3.65	0.00264	2.5784	0.265	-0.0839	0.439	-0.944	0.777	0.944	0.52	1.71	0.851	0.0700704	1	1.93	0.435	1.08	2.78	3.81	2.11	6.89	0.000673	3.17198	0.103	-1.23	0.419	-2.05	-0.408	0.427	0.241	0.754	0.0261	1.58336	0.847	0.786	0.604	-0.398	1.97	1.72	0.759	3.92
Ccr3	NM_009914.4:2290	Chemokine Signaling, Cytokine Signaling	0.0743	0.523	-0.95	1.1	1.05	0.518	2.14	0.889	0.0510982	1	0.947	0.691	-0.408	2.3	1.93	0.754	4.93	0.194	0.712198	1	0.892	0.691	-0.463	2.25	1.86	0.725	4.75	0.219	0.659556	1	1.75	0.954	-0.119	3.62	3.37	0.921	12.3	0.116	0.935542	1	1.58	0.761	0.0928	3.08	3	1.07	8.44
Ccr5	NM_009917.5:1340	Chemokine Signaling, Cytokine Signaling, Host-pathogen Interaction	1.32	0.354	0.628	2.02	2.5	1.55	4.05	0.00251	2.60033	0.26	-0.236	0.477	-1.17	0.698	0.849	0.444	1.62	0.629	0.201349	1	1.92	0.467	1.01	2.84	3.79	2.01	7.15	0.00121	2.91721	0.135	-1.47	0.4	-2.25	-0.68	0.362	0.21	0.624	0.0106	1.97469	0.541	0.69	0.572	-0.431	1.81	1.61	0.742	3.51
Ccr6	NM_001190333.1:660	Chemokine Signaling, Cytokine Signaling, Innate Immune System	-1.17	0.65	-2.44	0.104	0.444	0.184	1.07	0.095	1.02228	1	0.291	0.86	-1.39	1.98	1.22	0.381	3.93	0.74	0.130768	1	0.0875	0.86	-1.6	1.77	1.06	0.33	3.42	0.921	0.0357404	1	2.18	1.05	0.123	4.23	4.52	1.09	18.8	0.083	1.08092	1	1.95	0.657	0.66	3.24	3.86	1.58	9.43
Ccr7	NM_007719.2:755	Chemokine Signaling, Cytokine Signaling, Lymphocyte Activation, Oxidative Stress	0.0735	0.434	-0.777	0.924	1.05	0.584	1.9	0.868	0.0614803	1	0.433	0.581	-0.706	1.57	1.35	0.613	2.97	0.469	0.328827	1	0.622	0.58	-0.515	1.76	1.54	0.7	3.38	0.303	0.518557	1	0.398	0.588	-0.755	1.55	1.32	0.593	2.93	0.524	0.280669	1	0.58	0.424	-0.252	1.41	1.49	0.84	2.66
Ccr9	NM_009913.6:820	Chemokine Signaling, Cytokine Signaling	-0.474	0.341	-1.14	0.194	0.72	0.453	1.14	0.187	0.728158	1	0.012	0.46	-0.89	0.914	1.01	0.54	1.88	0.98	0.00877392	1	0.212	0.456	-0.682	1.11	1.16	0.623	2.15	0.65	0.187087	1	0.93	0.442	0.0638	1.8	1.9	1.05	3.47	0.08	1.09691	1	1.12	0.358	0.423	1.82	2.18	1.34	3.54
Ccrl1	NM_145700.2:780	Chemokine Signaling	-0.341	0.238	-0.807	0.124	0.789	0.572	1.09	0.175	0.756962	1	0.898	0.312	0.285	1.51	1.86	1.22	2.85	0.013	1.88606	1	0.692	0.313	0.0798	1.31	1.62	1.06	2.47	0.0452	1.34486	0.976	1.19	0.216	0.763	1.61	2.28	1.7	3.05	0.00154	2.81248	0.194	0.983	0.31	0.375	1.59	1.98	1.3	3.01
Ccrl2	NM_017466.4:655	Chemokine Signaling	0.787	0.252	0.293	1.28	1.73	1.23	2.43	0.00809	2.09205	0.483	-0.24	0.342	-0.91	0.43	0.847	0.532	1.35	0.494	0.306273	1	0.73	0.329	0.084	1.38	1.66	1.06	2.59	0.0452	1.34486	0.976	-0.867	0.279	-1.41	-0.321	0.548	0.375	0.801	0.0209	1.67985	0.753	0.102	0.321	-0.527	0.731	1.07	0.694	1.66
Cd109	NM_153098.3:2720	Hemostasis	0.193	0.138	-0.0771	0.462	1.14	0.948	1.38	0.185	0.732828	1	0.94	0.181	0.585	1.29	1.92	1.5	2.45	0.000173	3.76195	0.338	0.889	0.181	0.534	1.24	1.85	1.45	2.37	0.000286	3.54363	0.0728	0.784	0.146	0.498	1.07	1.72	1.41	2.1	0.00171	2.767	0.202	0.72	0.145	0.437	1	1.65	1.35	2
Cd14	NM_009841.3:235	Adaptive Immune System, Apoptosis, Host-pathogen Interaction, Innate Immune System, MHC Class I Antigen Presentation, NF-kB Signaling, Phagocytosis and Degradation, TLR Signaling	0.396	0.131	0.139	0.653	1.32	1.1	1.57	0.00976	2.01055	0.564	0.0885	0.174	-0.252	0.429	1.06	0.84	1.35	0.619	0.208309	1	0.146	0.174	-0.194	0.487	1.11	0.874	1.4	0.415	0.381952	1	-0.238	0.0509	-0.338	-0.138	0.848	0.791	0.909	0.00339	2.4698	0.292	-0.192	0.119	-0.426	0.0416	0.875	0.744	1.03
Cd160	NM_001163496.1:1403	Adaptive Immune System	-0.675	0.811	-2.26	0.914	0.626	0.208	1.88	0.42	0.376751	1	0.675	1.06	-1.4	2.75	1.6	0.379	6.72	0.535	0.271646	1	0.812	1.06	-1.26	2.88	1.76	0.418	7.37	0.456	0.341035	1	2.61	1.17	0.318	4.9	6.11	1.25	30	0.0671	1.17328	1	2.64	0.87	0.933	4.34	6.22	1.91	20.3
Cd163	NM_053094.2:3225	Phagocytosis and Degradation	-0.505	0.28	-1.05	0.044	0.704	0.481	1.03	0.0946	1.02411	1	0.762	0.369	0.0381	1.49	1.7	1.03	2.8	0.0597	1.22403	1	0.648	0.37	-0.0777	1.37	1.57	0.948	2.59	0.104	0.982967	1	1.62	0.334	0.961	2.27	3.07	1.95	4.83	0.00289	2.5391	0.267	1.51	0.339	0.844	2.17	2.84	1.8	4.5
Cd164	NM_016898.2:688	Phagocytosis and Degradation	0.0975	0.0892	-0.0773	0.272	1.07	0.948	1.21	0.294	0.531653	1	0.101	0.118	-0.13	0.332	1.07	0.914	1.26	0.408	0.38934	1	0.0867	0.118	-0.145	0.318	1.06	0.905	1.25	0.475	0.323306	1	-0.074	0.0933	-0.257	0.109	0.95	0.837	1.08	0.458	0.339135	1	-0.0883	0.108	-0.3	0.123	0.941	0.812	1.09
Cd19	NM_009844.2:1697	Adaptive Immune System, B cell Receptor Signaling, Complement System, Host-pathogen Interaction, Innate Immune System	-1.3	0.649	-2.57	-0.0301	0.406	0.168	0.979	0.0661	1.1798	1	0.918	0.857	-0.761	2.6	1.89	0.59	6.05	0.303	0.518557	1	0.186	0.858	-1.5	1.87	1.14	0.354	3.65	0.832	0.0798767	1	2.86	0.908	1.08	4.63	7.24	2.11	24.8	0.0199	1.70115	0.732	2.12	0.647	0.855	3.39	4.36	1.81	10.5
Cd1d1	NM_007639.3:1340	Adaptive Immune System, Host-pathogen Interaction, Lymphocyte Activation	0.00151	0.153	-0.299	0.302	1	0.813	1.23	0.992	0.00348833	1	0.34	0.203	-0.0574	0.737	1.27	0.961	1.67	0.117	0.931814	1	0.0581	0.203	-0.34	0.456	1.04	0.79	1.37	0.779	0.108463	1	0.425	0.135	0.16	0.691	1.34	1.12	1.61	0.0201	1.6968	0.732	0.152	0.153	-0.148	0.452	1.11	0.903	1.37
Cd2	NM_013486.2:278	Cell Adhesion, Hemostasis, Lymphocyte Activation	0.215	0.365	-0.499	0.93	1.16	0.707	1.91	0.565	0.247952	1	0.16	0.485	-0.79	1.11	1.12	0.578	2.16	0.747	0.126679	1	1.02	0.482	0.0792	1.97	2.03	1.06	3.92	0.0534	1.27246	1	-1.37	0.214	-1.79	-0.948	0.387	0.289	0.518	0.000694	3.15864	0.132	-0.0713	0.354	-0.766	0.623	0.952	0.588	1.54
Cd209g	NM_027343.3:644	Cell Adhesion, Host-pathogen Interaction, Innate Immune System	-1.72	0.44	-2.58	-0.859	0.303	0.167	0.551	0.00178	2.74958	0.227	0.0518	0.561	-1.05	1.15	1.04	0.483	2.22	0.928	0.032452	1	0.166	0.56	-0.931	1.26	1.12	0.524	2.4	0.772	0.112383	1	0.0508	0.528	-0.983	1.09	1.04	0.506	2.12	0.926	0.033389	1	0.912	0.428	0.0732	1.75	1.88	1.05	3.36
Cd22	NM_001043317.2:865	Adaptive Immune System, B cell Receptor Signaling, Cell Adhesion	-0.925	0.597	-2.1	0.246	0.527	0.234	1.19	0.146	0.835647	1	0.724	0.789	-0.823	2.27	1.65	0.565	4.83	0.376	0.424812	1	-0.114	0.793	-1.67	1.44	0.924	0.315	2.71	0.888	0.051587	1	2.22	0.898	0.458	3.98	4.65	1.37	15.8	0.0484	1.31515	1	1.37	0.48	0.43	2.31	2.59	1.35	4.97
Cd226	NM_001039149.1:733	Adaptive Immune System, Cell Adhesion	1.2	0.435	0.344	2.05	2.29	1.27	4.14	0.0165	1.78252	0.807	0.0351	0.581	-1.1	1.17	1.02	0.466	2.25	0.953	0.0209071	1	1.88	0.572	0.756	3	3.67	1.69	7.99	0.00595	2.22548	0.307	3.07	0.65	1.8	4.35	8.42	3.48	20.3	0.00322	2.49214	0.284	3.16	0.606	1.97	4.34	8.91	3.91	20.3
Cd247	NM_001113391.2:215	Host-pathogen Interaction, Lymphocyte Activation, T Cell Receptor Signaling	0.178	0.377	-0.562	0.918	1.13	0.677	1.89	0.645	0.19044	1	0.136	0.507	-0.857	1.13	1.1	0.552	2.19	0.792	0.101275	1	1.03	0.497	0.054	2	2.04	1.04	4.01	0.0591	1.22841	1	-1	0.475	-1.94	-0.0729	0.498	0.261	0.951	0.079	1.10237	1	0.837	0.651	-0.439	2.11	1.79	0.738	4.33
Cd24a	NM_009846.2:584	Lymphocyte Activation	-0.309	0.175	-0.652	0.035	0.807	0.636	1.02	0.102	0.9914	1	-0.0347	0.232	-0.489	0.42	0.976	0.712	1.34	0.883	0.0540393	1	-0.225	0.232	-0.679	0.229	0.856	0.624	1.17	0.35	0.455932	1	-0.027	0.412	-0.835	0.781	0.981	0.561	1.72	0.95	0.0222764	1	0.861	0.439	4.65e-05	1.72	1.82	1	3.3
Cd27	NM_001042564.1:730	Cytokine Signaling, Lymphocyte Activation	0.207	0.473	-0.721	1.13	1.15	0.607	2.2	0.669	0.174574	1	0.552	0.636	-0.695	1.8	1.47	0.618	3.48	0.401	0.396856	1	1.53	0.622	0.307	2.75	2.88	1.24	6.71	0.029	1.5376	0.769	0.521	0.784	-1.02	2.06	1.43	0.495	4.16	0.531	0.274905	1	1.6	0.507	0.603	2.59	3.02	1.52	6.02
Cd274	NM_021893.2:515	Adaptive Immune System, Cell Adhesion, Lymphocyte Activation	1.23	0.216	0.806	1.65	2.34	1.75	3.14	7.39e-05	4.13136	0.0505	-0.0642	0.288	-0.628	0.499	0.956	0.647	1.41	0.827	0.0824945	1	1.23	0.285	0.675	1.79	2.35	1.6	3.46	0.000824	3.08407	0.117	0.131	0.0865	-0.0385	0.301	1.1	0.974	1.23	0.181	0.742321	1	-0.0623	0.102	-0.263	0.138	0.958	0.834	1.1
Cd34	NM_001111059.1:560	Cell Adhesion	0.268	0.194	-0.112	0.649	1.2	0.925	1.57	0.19	0.721246	1	0.422	0.257	-0.0823	0.925	1.34	0.945	1.9	0.125	0.90309	1	0.508	0.257	0.00474	1.01	1.42	1	2.02	0.0695	1.15802	1	0.473	0.0992	0.279	0.668	1.39	1.21	1.59	0.0031	2.50864	0.28	0.567	0.187	0.2	0.934	1.48	1.15	1.91
Cd36	NM_007643.3:1520	Adaptive Immune System, Cytokine Signaling, Hemostasis, Host-pathogen Interaction, Immunometabolism, Innate Immune System, MHC Class I Antigen Presentation, Oxidative Stress, Phagocytosis and Degradation, TLR Signaling	-0.023	0.188	-0.391	0.345	0.984	0.763	1.27	0.904	0.0438316	1	0.292	0.248	-0.194	0.779	1.22	0.874	1.72	0.259	0.5867	1	0.313	0.248	-0.173	0.799	1.24	0.887	1.74	0.229	0.640165	1	0.619	0.147	0.331	0.907	1.54	1.26	1.88	0.00559	2.25259	0.392	0.639	0.195	0.256	1.02	1.56	1.19	2.03
Cd3d	NM_013487.2:289	Adaptive Immune System, Host-pathogen Interaction, Lymphocyte Activation, T Cell Receptor Signaling	0.69	0.526	-0.341	1.72	1.61	0.789	3.3	0.212	0.673664	1	0.569	0.698	-0.799	1.94	1.48	0.575	3.83	0.43	0.366532	1	1.73	0.694	0.37	3.09	3.32	1.29	8.53	0.027	1.56864	0.737	0.0383	0.657	-1.25	1.33	1.03	0.421	2.51	0.955	0.0199966	1	1.2	0.666	-0.11	2.5	2.29	0.927	5.66
Cd3e	NM_007648.4:380	Adaptive Immune System, Host-pathogen Interaction, Lymphocyte Activation, T Cell Receptor Signaling	0.543	0.468	-0.374	1.46	1.46	0.772	2.75	0.267	0.573489	1	0.432	0.621	-0.785	1.65	1.35	0.58	3.14	0.499	0.301899	1	1.42	0.618	0.205	2.63	2.67	1.15	6.18	0.0392	1.40671	0.931	0.0933	0.196	-0.291	0.477	1.07	0.818	1.39	0.651	0.186419	1	0.0977	0.236	-0.365	0.561	1.07	0.776	1.47
Cd3eap	NM_145822.2:1858	Host-pathogen Interaction	-0.304	0.17	-0.636	0.0294	0.81	0.643	1.02	0.0973	1.01189	1	-0.144	0.225	-0.584	0.296	0.905	0.667	1.23	0.533	0.273273	1	-0.163	0.225	-0.603	0.278	0.893	0.658	1.21	0.482	0.316953	1	-0.00968	0.639	-1.26	1.24	0.993	0.417	2.37	0.988	0.00524306	1	0.979	0.526	-0.053	2.01	1.97	0.964	4.03
Cd4	NM_013488.2:950	Adaptive Immune System, Cell Adhesion, Cytokine Signaling, Innate Immune System, Lymphocyte Activation, T Cell Receptor Signaling	-0.0744	0.3	-0.662	0.513	0.95	0.632	1.43	0.808	0.0925886	1	-0.414	0.401	-1.2	0.372	0.75	0.435	1.29	0.321	0.493495	1	0.441	0.397	-0.337	1.22	1.36	0.792	2.33	0.287	0.542118	1	-0.203	0.353	-0.895	0.489	0.869	0.538	1.4	0.587	0.231362	1	1.09	0.337	0.434	1.75	2.14	1.35	3.37
Cd40	NM_011611.2:1425	Cell Adhesion, Cytokine Signaling, Host-pathogen Interaction, Lymphocyte Activation, NF-kB Signaling, TLR Signaling	0.0986	0.313	-0.514	0.711	1.07	0.7	1.64	0.757	0.120904	1	0.211	0.416	-0.604	1.03	1.16	0.658	2.04	0.62	0.207608	1	0.622	0.414	-0.189	1.43	1.54	0.877	2.7	0.157	0.8041	1	0.267	0.362	-0.442	0.976	1.2	0.736	1.97	0.488	0.31158	1	0.688	0.387	-0.0717	1.45	1.61	0.952	2.73
Cd40lg	NM_011616.2:600	Adaptive Immune System, Cell Adhesion, Cytokine Signaling, Host-pathogen Interaction, Lymphocyte Activation, NF-kB Signaling, T Cell Receptor Signaling	1.64	0.451	0.754	2.52	3.11	1.69	5.75	0.00305	2.5157	0.271	1.67	0.582	0.526	2.81	3.17	1.44	6.99	0.0133	1.87615	1	1.96	0.572	0.841	3.08	3.9	1.79	8.48	0.00447	2.34969	0.255	0.0529	0.388	-0.707	0.813	1.04	0.613	1.76	0.896	0.047692	1	0.914	0.26	0.404	1.42	1.88	1.32	2.68
Cd44	NM_009851.2:3075	Cytokine Signaling, Hemostasis, Host-pathogen Interaction, Immunometabolism, Innate Immune System, Type II Interferon Signaling	-0.282	0.193	-0.66	0.0966	0.823	0.633	1.07	0.168	0.774691	1	-0.0742	0.255	-0.574	0.426	0.95	0.672	1.34	0.776	0.110138	1	0.0184	0.255	-0.482	0.518	1.01	0.716	1.43	0.944	0.025028	1	0.144	0.58	-0.992	1.28	1.11	0.503	2.43	0.812	0.090444	1	0.485	0.658	-0.805	1.78	1.4	0.573	3.42
Cd46	NM_010778.3:115	Complement System, Host-pathogen Interaction, Innate Immune System, Lymphocyte Activation	0.542	0.217	0.118	0.966	1.46	1.09	1.95	0.0264	1.5784	1	0.579	0.299	-0.00643	1.16	1.49	0.996	2.24	0.0746	1.12726	1	0.538	0.3	-0.0498	1.13	1.45	0.966	2.18	0.0961	1.01728	1	0.176	0.14	-0.0991	0.452	1.13	0.934	1.37	0.256	0.59176	1	0.272	0.0894	0.0966	0.447	1.21	1.07	1.36
Cd48	NM_007649.4:30	Hemostasis, Lymphocyte Activation	0.238	0.278	-0.307	0.783	1.18	0.808	1.72	0.408	0.38934	1	-0.102	0.37	-0.827	0.623	0.932	0.564	1.54	0.787	0.104025	1	1.19	0.368	0.471	1.91	2.28	1.39	3.76	0.00644	2.19111	0.311	0.115	0.303	-0.479	0.71	1.08	0.717	1.64	0.717	0.144481	1	0.0331	0.257	-0.471	0.537	1.02	0.722	1.45
Cd5	NM_007650.3:1395	Lymphocyte Activation	0.612	0.399	-0.169	1.39	1.53	0.889	2.63	0.149	0.826814	1	0.496	0.541	-0.565	1.56	1.41	0.676	2.94	0.376	0.424812	1	1.25	0.529	0.218	2.29	2.39	1.16	4.9	0.0338	1.47108	0.855	0.241	0.551	-0.839	1.32	1.18	0.559	2.5	0.677	0.169411	1	0.543	0.734	-0.895	1.98	1.46	0.538	3.95
Cd53	NM_007651.3:2300	Innate Immune System	-0.216	0.429	-1.06	0.625	0.861	0.481	1.54	0.624	0.204815	1	0.394	0.576	-0.736	1.52	1.31	0.601	2.88	0.506	0.295849	1	1.07	0.568	-0.0434	2.18	2.1	0.97	4.54	0.0822	1.08513	1	-0.0406	0.627	-1.27	1.19	0.972	0.415	2.28	0.95	0.0222764	1	0.811	0.554	-0.275	1.9	1.75	0.826	3.72
Cd55	NM_010016.2:1058	Complement System, Innate Immune System, Lymphocyte Activation	0.156	0.107	-0.0546	0.366	1.11	0.963	1.29	0.17	0.769551	1	0.256	0.142	-0.0236	0.535	1.19	0.984	1.45	0.096	1.01773	1	0.184	0.143	-0.0949	0.464	1.14	0.936	1.38	0.218	0.661544	1	0.816	0.63	-0.418	2.05	1.76	0.748	4.14	0.243	0.614394	1	1.53	0.472	0.605	2.46	2.89	1.52	5.49
Cd59b	NM_181858.1:310	Complement System, Innate Immune System, Lymphocyte Activation	0.0361	0.557	-1.06	1.13	1.03	0.481	2.18	0.949	0.0227338	1	0.845	0.737	-0.598	2.29	1.8	0.661	4.89	0.272	0.565431	1	0.971	0.737	-0.473	2.41	1.96	0.72	5.33	0.21	0.677781	1	0.173	0.133	-0.0875	0.433	1.13	0.941	1.35	0.241	0.617983	1	0.101	0.129	-0.151	0.353	1.07	0.901	1.28
Cd6	NM_001037801.2:1315	Cell Adhesion, Lymphocyte Activation	1.1	0.506	0.113	2.09	2.15	1.08	4.27	0.048	1.31876	1	0.578	0.685	-0.764	1.92	1.49	0.589	3.78	0.414	0.383	1	0.914	0.677	-0.413	2.24	1.88	0.751	4.73	0.2	0.69897	1	-0.0857	0.693	-1.44	1.27	0.942	0.367	2.42	0.906	0.0428718	1	1.11	0.649	-0.159	2.39	2.16	0.895	5.23
Cd69	NM_001033122.3:91		-0.136	0.433	-0.984	0.712	0.91	0.506	1.64	0.759	0.119758	1	-0.351	0.589	-1.51	0.803	0.784	0.352	1.75	0.561	0.251037	1	0.815	0.567	-0.296	1.93	1.76	0.814	3.8	0.174	0.759451	1	-0.503	0.649	-1.77	0.77	0.706	0.292	1.7	0.468	0.329754	1	-0.144	0.767	-1.65	1.36	0.905	0.319	2.57
Cd7	NM_009854.1:234	Lymphocyte Activation	-0.35	0.729	-1.78	1.08	0.784	0.291	2.11	0.639	0.194499	1	0.36	0.965	-1.53	2.25	1.28	0.346	4.76	0.715	0.145694	1	1.19	0.962	-0.7	3.07	2.28	0.616	8.41	0.24	0.619789	1	2.33	0.807	0.743	3.91	5.01	1.67	15	0.028	1.55284	0.892	1.48	0.508	0.487	2.48	2.79	1.4	5.57
Cd74	NM_001042605.1:391	Adaptive Immune System, Hemostasis, Host-pathogen Interaction, Lymphocyte Activation, MHC Class II Antigen Presentation	2.43	0.385	1.67	3.18	5.38	3.19	9.07	2.75e-05	4.56067	0.0263	-0.0472	0.51	-1.05	0.952	0.968	0.484	1.93	0.928	0.032452	1	2.26	0.51	1.26	3.26	4.78	2.39	9.56	0.000679	3.16813	0.103	1.16	1.02	-0.84	3.15	2.23	0.559	8.9	0.3	0.522879	1	2	0.65	0.731	3.28	4.01	1.66	9.69
Cd79a	NM_007655.3:1175	Adaptive Immune System, B cell Receptor Signaling, Lymphocyte Activation	-0.409	0.415	-1.22	0.405	0.753	0.429	1.32	0.343	0.464706	1	1.1	0.574	-0.027	2.22	2.14	0.981	4.67	0.078	1.10791	1	0.613	0.6	-0.562	1.79	1.53	0.677	3.46	0.325	0.488117	1	-2.57	0.339	-3.24	-1.91	0.168	0.106	0.266	0.000273	3.56384	0.0889	-0.269	0.561	-1.37	0.832	0.83	0.387	1.78
Cd79b	NM_008339.2:330	Adaptive Immune System, B cell Receptor Signaling, Lymphocyte Activation	-0.968	0.548	-2.04	0.106	0.511	0.243	1.08	0.101	0.995679	1	0.873	0.724	-0.547	2.29	1.83	0.684	4.9	0.25	0.60206	1	0.033	0.726	-1.39	1.46	1.02	0.382	2.74	0.964	0.015923	1	1.72	0.896	-0.0337	3.48	3.3	0.977	11.1	0.103	0.987163	1	1.47	0.799	-0.0927	3.04	2.78	0.938	8.23
Cd80	NM_009855.2:210	Adaptive Immune System, Cell Adhesion, Cytokine Signaling, Lymphocyte Activation, TLR Signaling	-0.226	0.221	-0.66	0.207	0.855	0.633	1.15	0.325	0.488117	1	-0.0315	0.3	-0.62	0.557	0.978	0.651	1.47	0.918	0.0371573	1	0.563	0.292	-0.00907	1.14	1.48	0.994	2.2	0.0759	1.11976	1	0.4	0.234	-0.0589	0.859	1.32	0.96	1.81	0.138	0.860121	1	0.987	0.216	0.564	1.41	1.98	1.48	2.66
Cd81	NM_133655.2:575	Adaptive Immune System, B cell Receptor Signaling, Complement System, Host-pathogen Interaction, Innate Immune System, Lymphocyte Activation	0.217	0.103	0.0151	0.418	1.16	1.01	1.34	0.0551	1.25885	1	0.28	0.136	0.0138	0.547	1.21	1.01	1.46	0.0598	1.2233	1	0.359	0.136	0.0922	0.625	1.28	1.07	1.54	0.0205	1.68825	0.611	0.0971	0.129	-0.157	0.351	1.07	0.897	1.28	0.482	0.316953	1	0.186	0.12	-0.0489	0.42	1.14	0.967	1.34
Cd82	NM_001271430.1:186	Apoptosis	0.0602	0.054	-0.0456	0.166	1.04	0.969	1.12	0.285	0.545155	1	-0.0657	0.0715	-0.206	0.0744	0.956	0.867	1.05	0.375	0.425969	1	-0.126	0.0715	-0.266	0.0141	0.916	0.832	1.01	0.101	0.995679	1	-0.152	0.0866	-0.322	0.0174	0.9	0.8	1.01	0.129	0.88941	1	-0.213	0.0856	-0.381	-0.0449	0.863	0.768	0.969
Cd83	NM_009856.2:1624	Lymphocyte Activation	-0.198	0.104	-0.402	0.00593	0.872	0.757	1	0.0794	1.10018	1	0.0962	0.137	-0.173	0.366	1.07	0.887	1.29	0.496	0.304518	1	0.0879	0.137	-0.182	0.357	1.06	0.882	1.28	0.534	0.272459	1	0.284	0.134	0.0216	0.546	1.22	1.02	1.46	0.0782	1.10679	1	0.275	0.14	0.00123	0.549	1.21	1	1.46
Cd86	NM_019388.3:251	Adaptive Immune System, Cell Adhesion, Cytokine Signaling, Lymphocyte Activation, TLR Signaling	-0.0651	0.253	-0.561	0.431	0.956	0.678	1.35	0.801	0.0963675	1	-0.125	0.337	-0.786	0.535	0.917	0.58	1.45	0.716	0.145087	1	0.625	0.334	-0.0293	1.28	1.54	0.98	2.43	0.0838	1.07676	1	0.188	0.29	-0.38	0.755	1.14	0.768	1.69	0.541	0.266803	1	0.944	0.26	0.435	1.45	1.92	1.35	2.74
Cd8a	NM_001081110.2:355	Adaptive Immune System, Cell Adhesion, Lymphocyte Activation, T Cell Receptor Signaling	2.01	0.748	0.541	3.47	4.02	1.46	11.1	0.0188	1.72584	0.834	1.55	0.996	-0.4	3.5	2.93	0.758	11.3	0.143	0.844664	1	3.83	0.983	1.9	5.75	14.2	3.74	53.9	0.00184	2.73518	0.16	-0.438	0.98	-2.36	1.48	0.738	0.195	2.79	0.671	0.173277	1	1.89	0.942	0.0432	3.74	3.7	1.03	13.3
Cd8b1	NM_009858.2:1075	Adaptive Immune System, Cell Adhesion, Lymphocyte Activation, T Cell Receptor Signaling	1.76	0.634	0.523	3.01	3.4	1.44	8.04	0.0155	1.80967	0.778	1.24	0.895	-0.515	2.99	2.36	0.7	7.97	0.189	0.723538	1	4.27	0.819	2.66	5.87	19.2	6.32	58.5	0.000169	3.77211	0.0621	-0.531	0.536	-1.58	0.521	0.692	0.334	1.43	0.361	0.442493	1	2.61	0.863	0.922	4.31	6.12	1.89	19.8
Cd9	NM_007657.3:620	Hemostasis	0.22	0.113	-0.00252	0.442	1.16	0.998	1.36	0.0747	1.12668	1	0.17	0.15	-0.124	0.464	1.13	0.918	1.38	0.277	0.55752	1	0.125	0.15	-0.169	0.419	1.09	0.89	1.34	0.419	0.377786	1	-0.0729	0.109	-0.286	0.14	0.951	0.82	1.1	0.528	0.277366	1	0.122	0.196	-0.262	0.506	1.09	0.834	1.42
Cd96	NM_032465.2:34	Adaptive Immune System	0.13	0.277	-0.412	0.672	1.09	0.751	1.59	0.646	0.189767	1	0.387	0.362	-0.322	1.1	1.31	0.8	2.14	0.304	0.517126	1	0.783	0.349	0.0979	1.47	1.72	1.07	2.77	0.0432	1.36452	0.976	0.053	0.106	-0.155	0.261	1.04	0.898	1.2	0.635	0.197226	1	0.0101	0.0963	-0.179	0.199	1.01	0.884	1.15
Cd97	NM_011925.1:1975	Innate Immune System	0.0178	0.124	-0.226	0.262	1.01	0.855	1.2	0.889	0.0510982	1	-0.133	0.165	-0.457	0.191	0.912	0.729	1.14	0.435	0.361511	1	0.304	0.165	-0.0188	0.626	1.23	0.987	1.54	0.0878	1.05651	1	0.562	0.324	-0.0734	1.2	1.48	0.95	2.29	0.134	0.872895	1	0.904	0.333	0.252	1.56	1.87	1.19	2.94
Cd99	NM_025584.2:716	Cell Adhesion	0.00962	0.138	-0.26	0.279	1.01	0.835	1.21	0.945	0.0245682	1	-0.189	0.183	-0.547	0.169	0.877	0.684	1.12	0.319	0.496209	1	0.00443	0.182	-0.353	0.362	1	0.783	1.28	0.981	0.00833099	1	0.000161	0.0913	-0.179	0.179	1	0.883	1.13	0.999	0.000434512	1	0.437	0.177	0.0891	0.784	1.35	1.06	1.72
Cdh5	NM_009868.3:1615	Cell Adhesion, Lymphocyte Trafficking	-0.173	0.2	-0.565	0.219	0.887	0.676	1.16	0.403	0.394695	1	-0.347	0.265	-0.866	0.172	0.786	0.549	1.13	0.213	0.67162	1	-0.136	0.264	-0.654	0.381	0.91	0.636	1.3	0.614	0.211832	1	-0.00708	0.155	-0.311	0.297	0.995	0.806	1.23	0.965	0.0154727	1	0.203	0.24	-0.267	0.673	1.15	0.831	1.59
Cdkn1a	NM_007669.4:1670	Cytokine Signaling, Host-pathogen Interaction, Lymphocyte Activation	0.121	0.116	-0.106	0.349	1.09	0.929	1.27	0.314	0.50307	1	-0.0388	0.153	-0.339	0.262	0.973	0.79	1.2	0.804	0.094744	1	-0.262	0.153	-0.563	0.0382	0.834	0.677	1.03	0.111	0.954677	1	-0.162	0.139	-0.434	0.11	0.894	0.74	1.08	0.287	0.542118	1	-0.386	0.169	-0.717	-0.0538	0.765	0.608	0.963
Ceacam1	NM_001039185.1:294	Hemostasis, Innate Immune System, Lymphocyte Activation	-0.0219	0.121	-0.259	0.215	0.985	0.836	1.16	0.859	0.0660068	1	0.021	0.16	-0.292	0.335	1.01	0.816	1.26	0.897	0.0472076	1	-0.1	0.16	-0.414	0.213	0.933	0.751	1.16	0.542	0.266001	1	-0.0788	0.121	-0.315	0.157	0.947	0.804	1.12	0.537	0.270026	1	-0.196	0.146	-0.483	0.0909	0.873	0.716	1.07
Cebpb	NM_009883.3:1147	Host-pathogen Interaction, Lymphocyte Activation, TNF Family Signaling, Transcriptional Regulation	0.201	0.108	-0.00928	0.412	1.15	0.994	1.33	0.0836	1.07779	1	-0.236	0.144	-0.518	0.045	0.849	0.699	1.03	0.124	0.906578	1	0.152	0.143	-0.128	0.431	1.11	0.915	1.35	0.306	0.514279	1	-0.405	0.0886	-0.579	-0.231	0.755	0.669	0.852	0.00381	2.41908	0.313	-0.0205	0.136	-0.287	0.246	0.986	0.819	1.19
Cfb	NM_008198.2:1685	Complement System, Host-pathogen Interaction, Innate Immune System	0.256	0.143	-0.0245	0.537	1.19	0.983	1.45	0.097	1.01323	1	0.092	0.19	-0.281	0.465	1.07	0.823	1.38	0.637	0.195861	1	0.207	0.19	-0.166	0.58	1.15	0.891	1.49	0.296	0.528708	1	-0.147	0.117	-0.377	0.0833	0.903	0.77	1.06	0.258	0.58838	1	-0.0366	0.191	-0.412	0.339	0.975	0.752	1.26
Cfd	NM_013459.1:526	Complement System, Hemostasis, Host-pathogen Interaction, Innate Immune System	1.11	1	-0.849	3.07	2.16	0.555	8.43	0.286	0.543634	1	2.73	1.32	0.132	5.32	6.62	1.1	40	0.06	1.22185	1	-1.66	1.33	-4.27	0.953	0.317	0.0519	1.94	0.235	0.628932	1	3.15	1.26	0.686	5.61	8.87	1.61	49	0.0462	1.33536	1	-1.24	1.27	-3.73	1.25	0.424	0.0755	2.38
Cfh	NM_009888.3:807	Complement System, Host-pathogen Interaction, Innate Immune System	0.4	0.176	0.0555	0.745	1.32	1.04	1.68	0.0404	1.39362	1	0.564	0.233	0.107	1.02	1.48	1.08	2.03	0.031	1.50864	1	0.801	0.233	0.345	1.26	1.74	1.27	2.39	0.0044	2.35655	0.255	0.371	0.168	0.0417	0.701	1.29	1.03	1.63	0.0694	1.15864	1	0.607	0.26	0.0976	1.12	1.52	1.07	2.17
Cfp	NM_008823.3:1107	Complement System, Host-pathogen Interaction, Innate Immune System	0.174	0.221	-0.258	0.607	1.13	0.836	1.52	0.444	0.352617	1	0.22	0.294	-0.356	0.796	1.16	0.782	1.74	0.467	0.330683	1	1.01	0.292	0.436	1.58	2.01	1.35	2.99	0.00427	2.36957	0.251	0.318	0.214	-0.101	0.736	1.25	0.933	1.67	0.187	0.728158	1	1.1	0.265	0.584	1.62	2.15	1.5	3.08
Ch25h	NM_009890.1:487		-0.365	0.307	-0.966	0.236	0.777	0.512	1.18	0.255	0.59346	1	-0.347	0.41	-1.15	0.456	0.786	0.451	1.37	0.413	0.38405	1	0.408	0.403	-0.381	1.2	1.33	0.768	2.29	0.329	0.482804	1	0.32	0.298	-0.264	0.903	1.25	0.833	1.87	0.324	0.489455	1	1.09	0.281	0.536	1.64	2.12	1.45	3.11
Chuk	NM_001162410.1:2240	Adaptive Immune System, Apoptosis, B cell Receptor Signaling, Chemokine Signaling, Cytokine Signaling, Host-pathogen Interaction, Innate Immune System, MHC Class I Antigen Presentation, NF-kB Signaling, NLR signaling, Oxidative Stress, T Cell Receptor Signaling, TLR Signaling, TNF Family Signaling	-0.0351	0.03	-0.0939	0.0237	0.976	0.937	1.02	0.262	0.581699	1	-0.0248	0.0397	-0.103	0.053	0.983	0.931	1.04	0.543	0.2652	1	-0.122	0.0397	-0.2	-0.044	0.919	0.871	0.97	0.00899	2.04624	0.381	-0.0285	0.0307	-0.0888	0.0317	0.98	0.94	1.02	0.389	0.41005	1	-0.126	0.0273	-0.179	-0.072	0.917	0.883	0.951
Cidea	NM_007702.2:514		0.708	0.54	-0.351	1.77	1.63	0.784	3.4	0.213	0.67162	1	1.37	0.715	-0.0354	2.77	2.58	0.976	6.8	0.0784	1.10568	1	-0.297	0.715	-1.7	1.1	0.814	0.308	2.15	0.684	0.164944	1	0.538	0.321	-0.0921	1.17	1.45	0.938	2.25	0.145	0.838632	1	-0.564	0.511	-1.57	0.438	0.676	0.338	1.35
Ciita	NM_007575.2:3988	Cytokine Signaling, Host-pathogen Interaction, Type II Interferon Signaling	2.14	0.413	1.33	2.95	4.4	2.51	7.71	0.000181	3.74232	0.0693	-0.0864	0.549	-1.16	0.989	0.942	0.447	1.98	0.877	0.0570004	1	1.94	0.547	0.869	3.01	3.84	1.83	8.07	0.00357	2.44733	0.242	-2.46	0.372	-3.19	-1.73	0.182	0.11	0.301	0.000577	3.23882	0.121	-0.432	0.556	-1.52	0.657	0.741	0.348	1.58
Cish	NM_009895.3:1541	Cytokine Signaling	-0.0887	0.108	-0.301	0.124	0.94	0.812	1.09	0.427	0.369572	1	0.0616	0.143	-0.219	0.342	1.04	0.859	1.27	0.674	0.17134	1	-0.106	0.143	-0.386	0.175	0.929	0.765	1.13	0.474	0.324222	1	0.13	0.144	-0.151	0.412	1.09	0.901	1.33	0.399	0.399027	1	-0.0369	0.093	-0.219	0.145	0.975	0.859	1.11
Clec4a4	NM_001005860.2:722	Innate Immune System	-0.95	0.546	-2.02	0.121	0.518	0.246	1.09	0.106	0.974694	1	-1.71	0.805	-3.29	-0.137	0.305	0.102	0.91	0.0529	1.27654	1	-0.178	0.715	-1.58	1.22	0.884	0.334	2.34	0.807	0.0931265	1	0.7	0.998	-1.26	2.66	1.62	0.419	6.3	0.509	0.293282	1	2.13	0.698	0.762	3.5	4.38	1.7	11.3
Clec4e	NM_019948.2:685	Host-pathogen Interaction, Innate Immune System, Lymphocyte Activation	1.22	0.712	-0.181	2.61	2.32	0.882	6.11	0.112	0.950782	1	-1.11	1.05	-3.18	0.952	0.462	0.111	1.93	0.31	0.508638	1	1.59	0.903	-0.183	3.36	3.01	0.881	10.3	0.102	0.9914	1	-2.65	0.99	-4.59	-0.712	0.159	0.0415	0.611	0.0366	1.43652	1	0.294	1.13	-1.92	2.51	1.23	0.264	5.69
Clec5a	NM_001038604.1:605	Innate Immune System	0.38	0.293	-0.195	0.955	1.3	0.874	1.94	0.217	0.66354	1	-0.0386	0.399	-0.82	0.743	0.974	0.566	1.67	0.924	0.034328	1	0.891	0.389	0.129	1.65	1.85	1.09	3.14	0.0392	1.40671	0.931	-0.119	0.33	-0.767	0.528	0.921	0.588	1.44	0.73	0.136677	1	0.785	0.405	-0.00879	1.58	1.72	0.994	2.99
Clu	NM_013492.2:354	Complement System, Hemostasis, Innate Immune System	-0.408	0.365	-1.12	0.307	0.754	0.459	1.24	0.283	0.548214	1	0.372	0.483	-0.574	1.32	1.29	0.672	2.49	0.455	0.341989	1	0.322	0.483	-0.624	1.27	1.25	0.649	2.41	0.516	0.28735	1	1.17	0.411	0.359	1.97	2.24	1.28	3.92	0.0298	1.52578	0.927	1.12	0.342	0.445	1.79	2.17	1.36	3.45
Cmklr1	NM_008153.3:445	Immunometabolism	0.196	0.242	-0.278	0.67	1.15	0.825	1.59	0.433	0.363512	1	-0.156	0.323	-0.789	0.476	0.897	0.579	1.39	0.636	0.196543	1	0.401	0.321	-0.228	1.03	1.32	0.854	2.04	0.233	0.632644	1	-0.0374	0.266	-0.559	0.484	0.974	0.679	1.4	0.893	0.0491485	1	0.52	0.299	-0.0657	1.1	1.43	0.955	2.15
Cr2	NM_007758.2:1650	B cell Receptor Signaling, Complement System, Host-pathogen Interaction, Innate Immune System, Lymphocyte Activation	-1.39	0.724	-2.81	0.0311	0.382	0.143	1.02	0.0775	1.1107	1	0.925	0.954	-0.945	2.8	1.9	0.52	6.94	0.35	0.455932	1	-0.0965	0.96	-1.98	1.78	0.935	0.254	3.44	0.921	0.0357404	1	2.92	1.13	0.711	5.13	7.57	1.64	35	0.0412	1.3851	1	1.88	0.718	0.472	3.29	3.68	1.39	9.76
Cradd	NM_009950.2:1470	Apoptosis	0.108	0.1	-0.0892	0.304	1.08	0.94	1.23	0.303	0.518557	1	0.329	0.133	0.0686	0.589	1.26	1.05	1.5	0.0278	1.55596	1	0.126	0.133	-0.134	0.386	1.09	0.911	1.31	0.359	0.444906	1	0.162	0.164	-0.159	0.483	1.12	0.896	1.4	0.36	0.443697	1	-0.0403	0.155	-0.344	0.263	0.972	0.788	1.2
Crlf2	NM_001164735.1:1225	Cytokine Signaling	0.227	0.116	-0.000339	0.455	1.17	1	1.37	0.0722	1.14146	1	0.614	0.156	0.309	0.919	1.53	1.24	1.89	0.00169	2.77211	0.46	0.772	0.155	0.469	1.07	1.71	1.38	2.11	0.000245	3.61083	0.0669	0.546	0.119	0.313	0.779	1.46	1.24	1.72	0.00372	2.42946	0.313	0.693	0.161	0.378	1.01	1.62	1.3	2.01
Csf1	NM_001113530.1:833	Cytokine Signaling, TNF Family Signaling	0.173	0.174	-0.168	0.513	1.13	0.89	1.43	0.338	0.471083	1	-0.0686	0.231	-0.521	0.384	0.954	0.697	1.31	0.771	0.112946	1	0.452	0.23	0.00123	0.903	1.37	1	1.87	0.0711	1.14813	1	-0.0151	0.128	-0.266	0.236	0.99	0.831	1.18	0.91	0.0409586	1	0.5	0.184	0.14	0.86	1.41	1.1	1.81
Csf1r	NM_001037859.1:3655	Cytokine Signaling	0.186	0.215	-0.235	0.607	1.14	0.85	1.52	0.403	0.394695	1	0.362	0.285	-0.196	0.921	1.29	0.873	1.89	0.225	0.647817	1	1.05	0.284	0.489	1.6	2.07	1.4	3.04	0.00277	2.55752	0.199	0.464	0.265	-0.0553	0.983	1.38	0.962	1.98	0.13	0.886057	1	1.15	0.245	0.667	1.63	2.22	1.59	3.09
Csf2	NM_009969.4:452	Cytokine Signaling, Hemostasis, Host-pathogen Interaction, Lymphocyte Activation, T Cell Receptor Signaling, TNF Family Signaling	0.0472	0.418	-0.772	0.867	1.03	0.585	1.82	0.912	0.0400052	1	0.473	0.523	-0.551	1.5	1.39	0.683	2.82	0.382	0.417937	1	1.09	0.504	0.106	2.08	2.14	1.08	4.24	0.0491	1.30892	1	1.23	0.517	0.213	2.24	2.34	1.16	4.73	0.0553	1.25727	1	1.71	0.665	0.403	3.01	3.26	1.32	8.05
Csf2rb	NM_007780.4:4185	Apoptosis, Cytokine Signaling, Hemostasis	0.123	0.302	-0.469	0.716	1.09	0.722	1.64	0.69	0.161151	1	-0.275	0.404	-1.07	0.517	0.827	0.477	1.43	0.509	0.293282	1	0.711	0.4	-0.0727	1.49	1.64	0.951	2.82	0.0987	1.00568	1	-0.125	0.357	-0.825	0.575	0.917	0.564	1.49	0.738	0.131944	1	0.861	0.304	0.265	1.46	1.82	1.2	2.75
Csf3r	NM_001252651.1:1294	Cytokine Signaling	0.832	0.351	0.143	1.52	1.78	1.1	2.87	0.0342	1.46597	1	-0.118	0.483	-1.07	0.828	0.921	0.478	1.78	0.81	0.091515	1	1.74	0.459	0.84	2.64	3.34	1.79	6.23	0.00225	2.64782	0.174	-0.545	0.373	-1.28	0.185	0.685	0.413	1.14	0.194	0.712198	1	1.27	0.513	0.266	2.28	2.41	1.2	4.85
Ctla4	NM_009843.3:1475	Adaptive Immune System, Cell Adhesion, Lymphocyte Activation, T Cell Receptor Signaling	-0.759	0.439	-1.62	0.101	0.591	0.326	1.07	0.107	0.970616	1	-0.645	0.584	-1.79	0.499	0.639	0.289	1.41	0.289	0.539102	1	0.461	0.571	-0.657	1.58	1.38	0.634	2.99	0.434	0.36251	1	0.317	0.705	-1.07	1.7	1.25	0.478	3.25	0.668	0.175224	1	1.42	0.735	-0.0194	2.86	2.68	0.987	7.27
Ctnnb1	NM_007614.2:2975	Host-pathogen Interaction, Innate Immune System, Lymphocyte Activation, Lymphocyte Trafficking	-0.0468	0.0519	-0.148	0.0549	0.968	0.902	1.04	0.384	0.415669	1	0.0493	0.0686	-0.0852	0.184	1.03	0.943	1.14	0.485	0.314258	1	-0.138	0.0686	-0.272	-0.00347	0.909	0.828	0.998	0.0656	1.1831	1	0.103	0.0245	0.0555	0.151	1.07	1.04	1.11	0.00551	2.25885	0.392	-0.0839	0.0286	-0.14	-0.0279	0.944	0.908	0.981
Ctsc	NM_009982.2:2225	Adaptive Immune System, Apoptosis, Innate Immune System, MHC Class II Antigen Presentation, Phagocytosis and Degradation	0.183	0.146	-0.104	0.469	1.13	0.931	1.38	0.233	0.632644	1	0.241	0.195	-0.141	0.623	1.18	0.907	1.54	0.238	0.623423	1	0.537	0.194	0.157	0.916	1.45	1.11	1.89	0.0159	1.7986	0.521	0.167	0.184	-0.193	0.527	1.12	0.875	1.44	0.399	0.399027	1	0.442	0.162	0.125	0.759	1.36	1.09	1.69
Ctss	NM_021281.2:740	Adaptive Immune System, Apoptosis, Host-pathogen Interaction, Innate Immune System, MHC Class I Antigen Presentation, MHC Class II Antigen Presentation, Phagocytosis and Degradation, TLR Signaling	0.34	0.144	0.0571	0.622	1.27	1.04	1.54	0.0348	1.45842	1	0.186	0.191	-0.188	0.56	1.14	0.878	1.47	0.347	0.459671	1	0.297	0.191	-0.0765	0.671	1.23	0.948	1.59	0.143	0.844664	1	-0.0991	0.129	-0.351	0.153	0.934	0.784	1.11	0.471	0.326979	1	0.00515	0.177	-0.342	0.353	1	0.789	1.28
Cul9	NM_001081335.2:2552	Apoptosis	-0.028	0.131	-0.285	0.229	0.981	0.821	1.17	0.834	0.0788339	1	0.247	0.174	-0.0945	0.589	1.19	0.937	1.5	0.18	0.744727	1	0.191	0.175	-0.152	0.534	1.14	0.9	1.45	0.295	0.530178	1	0.357	0.155	0.0536	0.66	1.28	1.04	1.58	0.0605	1.21824	1	0.303	0.125	0.0588	0.548	1.23	1.04	1.46
Cx3cl1	NM_009142.3:125	Chemokine Signaling, Cytokine Signaling, TNF Family Signaling	0.127	0.0834	-0.0368	0.29	1.09	0.975	1.22	0.153	0.815309	1	0.0473	0.11	-0.169	0.263	1.03	0.89	1.2	0.675	0.170696	1	-0.128	0.11	-0.344	0.0883	0.915	0.788	1.06	0.267	0.573489	1	0.0203	0.0743	-0.125	0.166	1.01	0.917	1.12	0.794	0.100179	1	-0.155	0.0818	-0.315	0.00548	0.898	0.804	1
Cx3cr1	NM_009987.3:2696	Chemokine Signaling, Cytokine Signaling	0.357	0.225	-0.0841	0.797	1.28	0.943	1.74	0.137	0.863279	1	0.0636	0.299	-0.523	0.65	1.05	0.696	1.57	0.835	0.0783135	1	0.882	0.298	0.299	1.47	1.84	1.23	2.76	0.011	1.95861	0.427	0.0296	0.259	-0.478	0.537	1.02	0.718	1.45	0.913	0.0395292	1	0.85	0.183	0.491	1.21	1.8	1.41	2.31
Cxcl1	NM_008176.1:560	Chemokine Signaling, Cytokine Signaling, Host-pathogen Interaction, NF-kB Signaling, NLR signaling, TNF Family Signaling	0.812	0.299	0.225	1.4	1.76	1.17	2.64	0.0177	1.75203	0.833	-0.824	0.463	-1.73	0.0828	0.565	0.301	1.06	0.0983	1.00745	1	0.889	0.395	0.115	1.66	1.85	1.08	3.17	0.0424	1.37263	0.976	0.515	0.603	-0.668	1.7	1.43	0.629	3.24	0.426	0.37059	1	-1.42	0.384	-2.17	-0.667	0.374	0.222	0.63
Cxcl10	NM_021274.1:115	Chemokine Signaling, Cytokine Signaling, Host-pathogen Interaction, TLR Signaling, TNF Family Signaling	2.39	0.588	1.24	3.54	5.25	2.36	11.7	0.00134	2.8729	0.213	-1.61	0.787	-3.15	-0.0692	0.327	0.112	0.953	0.0613	1.21254	1	2.27	0.775	0.746	3.78	4.81	1.68	13.8	0.0119	1.92445	0.454	-1.62	0.392	-2.39	-0.854	0.325	0.191	0.553	0.00607	2.21681	0.404	0.185	0.468	-0.731	1.1	1.14	0.602	2.15
Cxcl11	NM_019494.1:345	Chemokine Signaling, Cytokine Signaling, TLR Signaling	2.22	0.625	0.996	3.45	4.66	1.99	10.9	0.00353	2.45223	0.287	-1.02	0.829	-2.64	0.606	0.493	0.16	1.52	0.241	0.617983	1	1.96	0.824	0.344	3.57	3.89	1.27	11.9	0.0335	1.47496	0.853	-4.03	0.443	-4.89	-3.16	0.0613	0.0336	0.112	9.93e-05	4.00305	0.0874	-0.167	0.88	-1.89	1.56	0.891	0.269	2.95
Cxcl12	NM_021704.3:259	Chemokine Signaling, Cytokine Signaling, Lymphocyte Trafficking, NF-kB Signaling	-0.393	0.231	-0.845	0.0594	0.762	0.557	1.04	0.112	0.950782	1	-0.125	0.305	-0.723	0.473	0.917	0.606	1.39	0.688	0.162412	1	0.189	0.305	-0.409	0.787	1.14	0.753	1.73	0.547	0.262013	1	-3.7	0.559	-4.8	-2.61	0.0769	0.036	0.164	0.000571	3.24336	0.121	-0.718	0.887	-2.46	1.02	0.608	0.182	2.03
Cxcl13	NM_018866.2:551	Chemokine Signaling, Cytokine Signaling	-0.769	0.397	-1.55	0.00787	0.587	0.342	1.01	0.0744	1.12843	1	-0.297	0.525	-1.33	0.731	0.814	0.399	1.66	0.581	0.235824	1	-0.263	0.525	-1.29	0.765	0.833	0.408	1.7	0.624	0.204815	1	0.576	0.227	0.131	1.02	1.49	1.09	2.03	0.0444	1.35262	1	0.89	0.2	0.499	1.28	1.85	1.41	2.43
Cxcl15	NM_011339.2:419	Chemokine Signaling, Cytokine Signaling	-0.329	0.444	-1.2	0.541	0.796	0.436	1.46	0.472	0.326058	1	-0.493	0.587	-1.64	0.657	0.71	0.32	1.58	0.416	0.380907	1	-1.38	0.587	-2.53	-0.225	0.385	0.174	0.855	0.0356	1.44855	0.878	0.718	0.51	-0.28	1.72	1.65	0.823	3.29	0.208	0.681937	1	0.751	0.366	0.0343	1.47	1.68	1.02	2.77
Cxcl9	NM_008599.2:40	Chemokine Signaling, Cytokine Signaling	3.26	0.601	2.08	4.44	9.56	4.22	21.6	0.000118	3.92812	0.0641	-0.499	0.798	-2.06	1.06	0.708	0.239	2.09	0.543	0.2652	1	3.2	0.793	1.65	4.76	9.21	3.13	27.1	0.00141	2.85078	0.135	-4.05	0.604	-5.24	-2.87	0.0602	0.0265	0.137	0.000532	3.27409	0.121	-0.349	0.925	-2.16	1.46	0.785	0.223	2.76
Cxcr1	NM_178241.4:860	Chemokine Signaling, Cytokine Signaling, Innate Immune System	-0.00223	0.556	-1.09	1.09	0.998	0.469	2.13	0.997	0.00130484	1	0.699	0.62	-0.517	1.92	1.62	0.699	3.77	0.28	0.552842	1	0.806	0.611	-0.392	2	1.75	0.762	4.01	0.21	0.677781	1	0.918	0.693	-0.44	2.28	1.89	0.737	4.84	0.234	0.630784	1	1	0.889	-0.742	2.74	2	0.598	6.69
Cxcr3	NM_009910.2:605	Chemokine Signaling, Cytokine Signaling	0.712	0.414	-0.1	1.52	1.64	0.933	2.88	0.109	0.962574	1	0.722	0.549	-0.355	1.8	1.65	0.782	3.48	0.211	0.675718	1	1.71	0.545	0.638	2.77	3.26	1.56	6.84	0.00798	2.098	0.356	0.222	0.52	-0.797	1.24	1.17	0.576	2.36	0.684	0.164944	1	1.2	0.58	0.0677	2.34	2.31	1.05	5.07
Cxcr4	NM_009911.3:704	Chemokine Signaling, Cytokine Signaling, Lymphocyte Trafficking	-0.309	0.125	-0.553	-0.0649	0.807	0.682	0.956	0.0275	1.56067	1	0.201	0.164	-0.12	0.522	1.15	0.92	1.44	0.242	0.616185	1	0.00229	0.164	-0.32	0.324	1	0.801	1.25	0.989	0.00480371	1	0.514	0.159	0.203	0.826	1.43	1.15	1.77	0.0178	1.74958	0.716	0.315	0.175	-0.0273	0.658	1.24	0.981	1.58
Cxcr5	NM_007551.2:1648	Chemokine Signaling, Cytokine Signaling, Lymphocyte Activation	-0.835	0.579	-1.97	0.3	0.561	0.255	1.23	0.173	0.761954	1	0.586	0.766	-0.916	2.09	1.5	0.53	4.25	0.458	0.339135	1	-0.47	0.78	-2	1.06	0.722	0.25	2.08	0.557	0.254145	1	2	0.876	0.282	3.72	4	1.22	13.2	0.0626	1.20343	1	0.972	0.611	-0.226	2.17	1.96	0.855	4.5
Cxcr6	NM_030712.4:650	Chemokine Signaling, Cytokine Signaling	0.727	0.396	-0.0497	1.5	1.66	0.966	2.84	0.0895	1.04818	1	0.14	0.526	-0.891	1.17	1.1	0.539	2.25	0.795	0.0996329	1	1.45	0.523	0.425	2.47	2.73	1.34	5.56	0.0158	1.80134	0.521	-0.386	0.386	-1.14	0.372	0.765	0.453	1.29	0.357	0.447332	1	0.924	0.537	-0.13	1.98	1.9	0.914	3.94
Cybb	NM_007807.2:1535	Adaptive Immune System, Host-pathogen Interaction, Innate Immune System, Lymphocyte Trafficking, MHC Class I Antigen Presentation, NLR signaling, Oxidative Stress, Phagocytosis and Degradation	0.544	0.278	-0.00155	1.09	1.46	0.999	2.13	0.0725	1.13966	1	0.294	0.369	-0.43	1.02	1.23	0.742	2.02	0.44	0.356547	1	1.37	0.368	0.654	2.1	2.59	1.57	4.27	0.00249	2.6038	0.186	-0.132	0.348	-0.815	0.55	0.912	0.568	1.46	0.717	0.144481	1	0.948	0.408	0.148	1.75	1.93	1.11	3.36
Ddx58	NM_172689.3:1751	Cytokine Signaling, Host-pathogen Interaction, Innate Immune System, NF-kB Signaling	0.501	0.182	0.143	0.858	1.41	1.1	1.81	0.0167	1.77728	0.807	0.193	0.241	-0.28	0.666	1.14	0.824	1.59	0.438	0.358526	1	0.534	0.241	0.0615	1.01	1.45	1.04	2.01	0.0452	1.34486	0.976	-0.471	0.136	-0.737	-0.204	0.722	0.6	0.868	0.0134	1.8729	0.618	-0.125	0.222	-0.561	0.31	0.917	0.678	1.24
Defb14	NM_183026.2:128	Innate Immune System	-0.58	0.438	-1.44	0.28	0.669	0.369	1.21	0.209	0.679854	1	0.413	0.58	-0.724	1.55	1.33	0.606	2.93	0.489	0.310691	1	-0.36	0.58	-1.5	0.777	0.779	0.354	1.71	0.546	0.262807	1	1.11	0.574	-0.0188	2.23	2.15	0.987	4.7	0.102	0.9914	1	1.49e-16	0.633	-1.24	1.24	1	0.423	2.36
Dpp4	NM_001159543.1:1303	Lymphocyte Activation	-0.104	0.0964	-0.293	0.0847	0.93	0.816	1.06	0.299	0.524329	1	0.0453	0.128	-0.205	0.295	1.03	0.868	1.23	0.728	0.137869	1	-0.162	0.128	-0.412	0.0883	0.894	0.752	1.06	0.227	0.643974	1	0.187	0.113	-0.0341	0.408	1.14	0.977	1.33	0.148	0.829738	1	-0.02	0.115	-0.245	0.205	0.986	0.844	1.15
Ebi3	NM_015766.2:1015	Cytokine Signaling, Lymphocyte Activation	0.0278	0.175	-0.314	0.37	1.02	0.804	1.29	0.876	0.0574959	1	-0.084	0.237	-0.549	0.381	0.943	0.684	1.3	0.729	0.137272	1	0.639	0.229	0.19	1.09	1.56	1.14	2.13	0.0154	1.81248	0.513	0.0483	0.212	-0.368	0.465	1.03	0.775	1.38	0.828	0.0819697	1	0.759	0.19	0.387	1.13	1.69	1.31	2.19
Emr1	NM_010130.1:995	Cell Adhesion, Hemostasis	0.774	0.258	0.268	1.28	1.71	1.2	2.43	0.0102	1.9914	0.567	0.481	0.342	-0.19	1.15	1.4	0.877	2.22	0.184	0.735182	1	1.61	0.341	0.94	2.27	3.05	1.92	4.84	0.000401	3.39686	0.0805	-0.0618	0.296	-0.641	0.518	0.958	0.641	1.43	0.841	0.075204	1	1.07	0.387	0.307	1.82	2.09	1.24	3.54
Entpd1	NM_009848.3:170	Host-pathogen Interaction, Immunometabolism	0.0922	0.154	-0.21	0.394	1.07	0.864	1.31	0.56	0.251812	1	0.0555	0.205	-0.346	0.457	1.04	0.787	1.37	0.791	0.101824	1	0.491	0.204	0.091	0.89	1.41	1.07	1.85	0.0317	1.49894	0.818	0.155	0.131	-0.103	0.412	1.11	0.931	1.33	0.283	0.548214	1	0.593	0.214	0.174	1.01	1.51	1.13	2.02
Eomes	NM_010136.2:2665	Lymphocyte Activation, Transcriptional Regulation	0.675	0.311	0.0656	1.29	1.6	1.05	2.44	0.049	1.3098	1	0.326	0.429	-0.514	1.17	1.25	0.7	2.24	0.461	0.336299	1	0.978	0.403	0.189	1.77	1.97	1.14	3.4	0.0304	1.51713	0.796	-0.156	0.55	-1.23	0.922	0.897	0.425	1.9	0.786	0.104577	1	0.611	0.474	-0.317	1.54	1.53	0.803	2.91
Ets1	NM_001038642.1:740	Host-pathogen Interaction, Oxidative Stress, Transcriptional Regulation	-0.261	0.207	-0.666	0.145	0.835	0.63	1.11	0.23	0.638272	1	0.0826	0.274	-0.454	0.619	1.06	0.73	1.54	0.768	0.114639	1	0.193	0.273	-0.343	0.729	1.14	0.788	1.66	0.493	0.307153	1	0.606	0.238	0.139	1.07	1.52	1.1	2.1	0.0438	1.35853	1	0.715	0.16	0.402	1.03	1.64	1.32	2.04
Fadd	NM_010175.5:2641	Apoptosis, Host-pathogen Interaction, Innate Immune System, Lymphocyte Activation, NLR signaling, TLR Signaling, TNF Family Signaling	-0.0275	0.0632	-0.151	0.0964	0.981	0.9	1.07	0.671	0.173277	1	0.0575	0.0836	-0.106	0.221	1.04	0.929	1.17	0.503	0.298432	1	-0.0882	0.0836	-0.252	0.0757	0.941	0.84	1.05	0.311	0.50724	1	0.109	0.0342	0.0421	0.176	1.08	1.03	1.13	0.0188	1.72584	0.716	-0.0366	0.032	-0.0994	0.0262	0.975	0.933	1.02
Fas	NM_007987.2:95	Apoptosis, Cytokine Signaling, Host-pathogen Interaction, Lymphocyte Activation, Oxidative Stress, TNF Family Signaling	0.181	0.139	-0.0911	0.453	1.13	0.939	1.37	0.215	0.667562	1	0.108	0.184	-0.252	0.469	1.08	0.839	1.38	0.566	0.247184	1	0.36	0.183	0.0013	0.72	1.28	1	1.65	0.0709	1.14935	1	-0.797	0.357	-1.5	-0.098	0.575	0.354	0.934	0.0668	1.17522	1	0.459	0.599	-0.716	1.63	1.37	0.609	3.1
Fasl	NM_010177.3:645	Apoptosis, Cytokine Signaling, Host-pathogen Interaction, Lymphocyte Activation, TNF Family Signaling	1.42	0.373	0.691	2.15	2.68	1.61	4.45	0.00216	2.66555	0.256	0.582	0.504	-0.405	1.57	1.5	0.755	2.97	0.269	0.570248	1	1.83	0.482	0.881	2.77	3.55	1.84	6.83	0.00227	2.64397	0.174	-0.0765	0.159	-0.389	0.236	0.948	0.764	1.18	0.648	0.188425	1	0.175	0.17	-0.158	0.509	1.13	0.896	1.42
Fcamr	NM_001170632.1:542	Hemostasis	-0.213	0.266	-0.735	0.308	0.863	0.601	1.24	0.437	0.359519	1	-0.0226	0.354	-0.716	0.671	0.984	0.609	1.59	0.95	0.0222764	1	0.00458	0.353	-0.688	0.697	1	0.621	1.62	0.99	0.00436481	1	0.233	0.367	-0.486	0.952	1.18	0.714	1.94	0.549	0.260428	1	0.256	0.129	0.00269	0.51	1.19	1	1.42
Fcer1a	NM_010184.1:114	Innate Immune System	1.08	0.478	0.146	2.02	2.12	1.11	4.06	0.0411	1.38616	1	0.263	0.742	-1.19	1.72	1.2	0.438	3.29	0.729	0.137272	1	1.2	0.679	-0.135	2.53	2.29	0.91	5.76	0.102	0.9914	1	-0.585	0.604	-1.77	0.598	0.667	0.294	1.51	0.37	0.431798	1	0.678	0.515	-0.331	1.69	1.6	0.795	3.22
Fcer1g	NM_010185.4:264	Hemostasis, Host-pathogen Interaction, Innate Immune System, Lymphocyte Activation	0.671	0.226	0.228	1.11	1.59	1.17	2.17	0.0109	1.96257	0.588	-0.00227	0.301	-0.593	0.588	0.998	0.663	1.5	0.994	0.00261362	1	1.25	0.299	0.663	1.83	2.38	1.58	3.57	0.00109	2.96257	0.13	-0.512	0.271	-1.04	0.0199	0.701	0.485	1.01	0.108	0.966576	1	0.74	0.344	0.0665	1.41	1.67	1.05	2.66
Fcgr1	NM_010186.5:185	Adaptive Immune System, Cytokine Signaling, Host-pathogen Interaction, Innate Immune System, MHC Class I Antigen Presentation, Phagocytosis and Degradation, Type II Interferon Signaling	1.03	0.282	0.472	1.58	2.04	1.39	2.99	0.00304	2.51713	0.271	-0.0281	0.379	-0.771	0.715	0.981	0.586	1.64	0.942	0.0259491	1	1.64	0.372	0.916	2.37	3.13	1.89	5.18	0.000688	3.16241	0.103	-0.958	0.3	-1.55	-0.37	0.515	0.342	0.774	0.0187	1.72816	0.716	0.724	0.476	-0.21	1.66	1.65	0.864	3.15
Fcgr2b	NM_001077189.1:1225	Adaptive Immune System, B cell Receptor Signaling, Host-pathogen Interaction, Phagocytosis and Degradation	0.0251	0.192	-0.351	0.402	1.02	0.784	1.32	0.898	0.0467237	1	0.396	0.254	-0.103	0.894	1.32	0.931	1.86	0.144	0.841638	1	1.12	0.254	0.623	1.62	2.17	1.54	3.07	0.000698	3.15614	0.103	0.606	0.215	0.186	1.03	1.52	1.14	2.04	0.0302	1.51999	0.927	1.33	0.215	0.909	1.75	2.52	1.88	3.37
Fcgr3	NM_010188.5:1175	Host-pathogen Interaction, Innate Immune System, Phagocytosis and Degradation	0.625	0.21	0.212	1.04	1.54	1.16	2.05	0.0109	1.96257	0.588	0.467	0.281	-0.0849	1.02	1.38	0.943	2.03	0.121	0.917215	1	1.39	0.278	0.844	1.93	2.62	1.79	3.82	0.000245	3.61083	0.0669	0.036	0.277	-0.508	0.58	1.03	0.703	1.49	0.901	0.0452752	1	0.962	0.318	0.339	1.59	1.95	1.26	3
Fcgr4	NM_144559.1:608	Host-pathogen Interaction, Innate Immune System, Lymphocyte Activation, Phagocytosis and Degradation	1.32	0.363	0.61	2.03	2.5	1.53	4.09	0.00298	2.52578	0.271	0.00234	0.484	-0.946	0.951	1	0.519	1.93	0.996	0.00174066	1	1.87	0.478	0.935	2.81	3.66	1.91	7	0.00177	2.75203	0.16	-1.16	0.47	-2.08	-0.239	0.447	0.236	0.847	0.0486	1.31336	1	0.714	0.546	-0.357	1.79	1.64	0.781	3.45
Fcgrt	NM_010189.3:750	Hemostasis	-0.247	0.181	-0.602	0.108	0.843	0.659	1.08	0.196	0.707744	1	0.245	0.239	-0.224	0.714	1.19	0.856	1.64	0.325	0.488117	1	0.194	0.239	-0.276	0.663	1.14	0.826	1.58	0.433	0.363512	1	0.661	0.199	0.271	1.05	1.58	1.21	2.07	0.0159	1.7986	0.675	0.618	0.116	0.39	0.846	1.54	1.31	1.8
Fkbp5	NM_010220.3:2125	Immunometabolism	-0.719	0.217	-1.14	-0.293	0.608	0.452	0.816	0.00562	2.25026	0.375	-0.412	0.286	-0.973	0.15	0.752	0.509	1.11	0.174	0.759451	1	-0.801	0.287	-1.36	-0.239	0.574	0.389	0.847	0.0152	1.81816	0.513	0.079	0.193	-0.298	0.456	1.06	0.813	1.37	0.696	0.157391	1	-0.31	0.166	-0.636	0.0164	0.807	0.644	1.01
Fn1	NM_010233.1:2627	Cytokine Signaling, Hemostasis, Host-pathogen Interaction, Oxidative Stress	0.421	0.319	-0.204	1.05	1.34	0.868	2.07	0.21	0.677781	1	0.829	0.422	0.00105	1.66	1.78	1	3.15	0.0715	1.14569	1	1.21	0.422	0.386	2.04	2.32	1.31	4.12	0.013	1.88606	0.487	0.595	0.374	-0.138	1.33	1.51	0.909	2.51	0.163	0.787812	1	0.98	0.367	0.26	1.7	1.97	1.2	3.25
Folr4	NM_022888.2:245	Immunometabolism	-1.22	0.772	-2.73	0.296	0.43	0.151	1.23	0.139	0.856985	1	0.245	0.997	-1.71	2.2	1.19	0.306	4.59	0.81	0.091515	1	-0.418	1.03	-2.43	1.6	0.749	0.185	3.03	0.691	0.160522	1	3.17	1.37	0.484	5.86	9	1.4	57.9	0.06	1.22185	1	2	1.14	-0.231	4.23	4	0.852	18.8
Foxp3	NM_054039.1:150	Lymphocyte Activation, Transcriptional Regulation, Treg Differentiation	-1.12	0.58	-2.25	0.0228	0.462	0.21	1.02	0.077	1.11351	1	-1.08	0.771	-2.59	0.426	0.472	0.166	1.34	0.183	0.737549	1	-0.898	0.765	-2.4	0.601	0.537	0.19	1.52	0.262	0.581699	1	0.0962	0.887	-1.64	1.83	1.07	0.32	3.57	0.917	0.0376307	1	0.455	0.643	-0.805	1.71	1.37	0.572	3.28
Frmpd4	NM_001033330.2:4690	Lymphocyte Activation	0.248	0.328	-0.396	0.891	1.19	0.76	1.85	0.464	0.333482	1	1.83	0.392	1.06	2.6	3.55	2.09	6.05	0.000444	3.35262	0.338	1.17	0.417	0.352	1.99	2.25	1.28	3.96	0.0149	1.82681	0.513	1.57	0.42	0.743	2.39	2.96	1.67	5.24	0.00973	2.01189	0.535	0.903	0.398	0.123	1.68	1.87	1.09	3.21
Fyn	NM_008054.2:1030	Adaptive Immune System, B cell Receptor Signaling, Cytokine Signaling, Hemostasis, Host-pathogen Interaction, Innate Immune System, Lymphocyte Activation, T Cell Receptor Signaling	0.0735	0.166	-0.252	0.399	1.05	0.84	1.32	0.665	0.177178	1	0.291	0.22	-0.14	0.722	1.22	0.907	1.65	0.209	0.679854	1	0.621	0.219	0.191	1.05	1.54	1.14	2.07	0.0141	1.85078	0.5	0.376	0.199	-0.0138	0.767	1.3	0.99	1.7	0.108	0.966576	1	0.705	0.211	0.292	1.12	1.63	1.22	2.17
Gata3	NM_008091.3:1943	Cytokine Signaling, Hemostasis, Lymphocyte Activation, Th2 Differentiation, Transcriptional Regulation	-0.59	0.394	-1.36	0.181	0.664	0.389	1.13	0.158	0.801343	1	-0.819	0.529	-1.86	0.219	0.567	0.276	1.16	0.146	0.835647	1	0.312	0.515	-0.697	1.32	1.24	0.617	2.5	0.555	0.255707	1	0.0731	0.512	-0.93	1.08	1.05	0.525	2.11	0.891	0.0501223	1	1.17	0.353	0.48	1.86	2.25	1.39	3.64
Gfap	NM_001131020.1:610		-0.462	0.565	-1.57	0.646	0.726	0.337	1.56	0.428	0.368556	1	1.53	0.647	0.263	2.8	2.89	1.2	6.96	0.0342	1.46597	1	1.17	0.661	-0.121	2.47	2.26	0.92	5.54	0.0989	1.0048	1	2.23	0.701	0.859	3.61	4.7	1.81	12.2	0.0189	1.72354	0.716	1.87	0.777	0.353	3.4	3.67	1.28	10.5
Gfi1	NM_010278.2:1875	Transcriptional Regulation	-0.417	0.211	-0.83	-0.00441	0.749	0.563	0.997	0.0692	1.15989	1	-0.57	0.277	-1.11	-0.0276	0.674	0.462	0.981	0.06	1.22185	1	-0.371	0.276	-0.912	0.171	0.773	0.531	1.13	0.202	0.694649	1	-0.311	0.171	-0.645	0.0234	0.806	0.639	1.02	0.118	0.928118	1	-0.117	0.147	-0.405	0.172	0.922	0.755	1.13
Gm10499	XM_003086920.1:898	Adaptive Immune System, Cell Adhesion, Cytokine Signaling, Host-pathogen Interaction, Lymphocyte Activation, MHC Class I Antigen Presentation, Phagocytosis and Degradation, Type I Interferon Signaling, Type II Interferon Signaling	-0.00929	0.267	-0.532	0.514	0.994	0.691	1.43	0.973	0.0118872	1	-0.241	0.352	-0.931	0.45	0.846	0.525	1.37	0.506	0.295849	1	0.027	0.351	-0.661	0.715	1.02	0.633	1.64	0.94	0.0268721	1	-0.331	0.164	-0.654	-0.00916	0.795	0.636	0.994	0.0904	1.04383	1	-0.0599	0.354	-0.754	0.634	0.959	0.593	1.55
Gp1bb	NM_010327.2:1555	Hemostasis	-0.52	0.461	-1.42	0.384	0.698	0.373	1.31	0.28	0.552842	1	-0.195	0.606	-1.38	0.992	0.874	0.384	1.99	0.753	0.123205	1	-0.303	0.606	-1.49	0.885	0.81	0.356	1.85	0.625	0.20412	1	0.2	0.422	-0.628	1.03	1.15	0.647	2.04	0.653	0.185087	1	0.0971	0.377	-0.642	0.837	1.07	0.641	1.79
Gpi1	NM_008155.3:2675	Immunometabolism, Innate Immune System	-0.169	0.117	-0.397	0.0595	0.89	0.759	1.04	0.171	0.767004	1	0.0111	0.152	-0.287	0.309	1.01	0.82	1.24	0.943	0.0254883	1	-0.188	0.154	-0.489	0.113	0.878	0.713	1.08	0.243	0.614394	1	0.223	0.0613	0.103	0.343	1.17	1.07	1.27	0.0108	1.96658	0.541	0.0218	0.075	-0.125	0.169	1.02	0.917	1.12
Gpr183	NM_183031.2:238	Lymphocyte Activation	-0.208	0.194	-0.588	0.172	0.866	0.665	1.13	0.303	0.518557	1	-0.399	0.254	-0.897	0.0999	0.759	0.537	1.07	0.141	0.850781	1	-0.0227	0.253	-0.519	0.473	0.984	0.698	1.39	0.93	0.0315171	1	-0.341	0.232	-0.795	0.114	0.79	0.576	1.08	0.192	0.716699	1	0.0393	0.267	-0.485	0.563	1.03	0.715	1.48
Gzma	NM_010370.2:188	Apoptosis, Lymphocyte Activation	1.23	0.612	0.0337	2.43	2.35	1.02	5.4	0.0651	1.18642	1	0.144	0.82	-1.46	1.75	1.11	0.363	3.37	0.863	0.0639892	1	2.46	0.804	0.886	4.04	5.51	1.85	16.4	0.0091	2.04096	0.382	-0.822	0.742	-2.28	0.633	0.566	0.206	1.55	0.31	0.508638	1	1.56	0.807	-0.019	3.15	2.95	0.987	8.85
Gzmb	NM_013542.2:1020	Apoptosis, Lymphocyte Activation	2.79	0.784	1.26	4.33	6.94	2.39	20.1	0.00346	2.46092	0.287	0.171	1.1	-1.99	2.33	1.13	0.252	5.03	0.879	0.0560111	1	4.09	1.01	2.11	6.07	17	4.31	67.1	0.00139	2.85699	0.135	-2.68	0.843	-4.34	-1.03	0.156	0.0495	0.489	0.019	1.72125	0.716	1.3	1.21	-1.06	3.67	2.47	0.479	12.7
H2-Aa	NM_010378.2:450	Adaptive Immune System, Cell Adhesion, Cytokine Signaling, Host-pathogen Interaction, Lymphocyte Activation, MHC Class II Antigen Presentation, Phagocytosis and Degradation, T Cell Receptor Signaling, Type II Interferon Signaling	2.61	0.377	1.88	3.35	6.12	3.67	10.2	1.03e-05	4.98716	0.0198	0.207	0.499	-0.771	1.19	1.15	0.586	2.27	0.685	0.164309	1	2.56	0.499	1.58	3.53	5.88	2.99	11.6	0.000195	3.70997	0.0621	-2.52	0.334	-3.18	-1.87	0.174	0.111	0.274	0.000282	3.54975	0.0889	-0.172	0.576	-1.3	0.958	0.888	0.406	1.94
H2-Ab1	NM_207105.2:164	Adaptive Immune System, Cell Adhesion, Cytokine Signaling, Host-pathogen Interaction, Lymphocyte Activation, MHC Class II Antigen Presentation, Phagocytosis and Degradation, T Cell Receptor Signaling, Type II Interferon Signaling	2.65	0.376	1.91	3.38	6.26	3.76	10.4	8.74e-06	5.05849	0.0198	0.06	0.501	-0.922	1.04	1.04	0.528	2.06	0.907	0.0423927	1	2.58	0.497	1.61	3.56	6	3.05	11.8	0.000171	3.767	0.0621	-2.63	0.33	-3.27	-1.98	0.162	0.103	0.253	0.000208	3.68194	0.0874	-0.104	0.587	-1.25	1.05	0.93	0.419	2.07
H2-DMa	NM_010386.3:530	Cell Adhesion, Host-pathogen Interaction, MHC Class II Antigen Presentation, Phagocytosis and Degradation	2.36	0.356	1.66	3.05	5.12	3.15	8.3	1.69e-05	4.77211	0.0215	0.255	0.472	-0.67	1.18	1.19	0.628	2.27	0.598	0.223299	1	2.26	0.471	1.33	3.18	4.78	2.52	9.07	0.000352	3.45346	0.0791	-2.25	0.314	-2.87	-1.64	0.21	0.137	0.322	0.000371	3.43063	0.0937	-0.249	0.535	-1.3	0.8	0.841	0.407	1.74
H2-DMb2	NM_010388.4:195	Adaptive Immune System, Cell Adhesion, Host-pathogen Interaction, Lymphocyte Activation, MHC Class II Antigen Presentation, Phagocytosis and Degradation	-0.204	0.476	-1.14	0.73	0.868	0.455	1.66	0.676	0.170053	1	0.492	0.63	-0.743	1.73	1.41	0.597	3.31	0.449	0.347754	1	0.592	0.63	-0.644	1.83	1.51	0.64	3.55	0.365	0.437707	1	0.859	0.675	-0.465	2.18	1.81	0.725	4.54	0.251	0.600326	1	0.958	0.417	0.14	1.78	1.94	1.1	3.42
H2-Ea-ps	NM_010381.2:735	Adaptive Immune System, Cell Adhesion, Cytokine Signaling, Host-pathogen Interaction, Lymphocyte Activation, MHC Class II Antigen Presentation, Phagocytosis and Degradation, T Cell Receptor Signaling, Type II Interferon Signaling	1.66	0.351	0.975	2.35	3.17	1.97	5.11	0.000391	3.40782	0.0829	-0.171	0.465	-1.08	0.74	0.888	0.472	1.67	0.718	0.143876	1	1.64	0.465	0.731	2.55	3.12	1.66	5.87	0.00369	2.43297	0.242	-1.8	0.33	-2.44	-1.15	0.288	0.184	0.451	0.0016	2.79588	0.195	0.0177	0.482	-0.926	0.961	1.01	0.526	1.95
H2-Eb1	NM_010382.2:935	Adaptive Immune System, Cell Adhesion, Cytokine Signaling, Host-pathogen Interaction, Lymphocyte Activation, MHC Class II Antigen Presentation, Phagocytosis and Degradation, T Cell Receptor Signaling, Type II Interferon Signaling	1.55	0.351	0.864	2.24	2.93	1.82	4.72	0.000688	3.16241	0.138	-0.275	0.465	-1.19	0.635	0.826	0.44	1.55	0.564	0.248721	1	1.64	0.464	0.728	2.55	3.11	1.66	5.85	0.00371	2.43063	0.242	-1.73	0.396	-2.5	-0.949	0.302	0.176	0.518	0.0048	2.31876	0.379	0.188	0.492	-0.778	1.15	1.14	0.583	2.22
H2-K1	NM_001001892.2:1370	Adaptive Immune System, Cell Adhesion, Cytokine Signaling, Host-pathogen Interaction, Lymphocyte Activation, MHC Class I Antigen Presentation, Phagocytosis and Degradation, Type I Interferon Signaling, Type II Interferon Signaling	1.25	0.221	0.817	1.69	2.38	1.76	3.22	7.93e-05	4.10073	0.0505	0.0428	0.293	-0.532	0.617	1.03	0.692	1.53	0.886	0.0525663	1	1.2	0.293	0.625	1.77	2.3	1.54	3.42	0.00127	2.8962	0.135	-1.28	0.175	-1.62	-0.937	0.412	0.324	0.522	0.000335	3.47496	0.0927	-0.125	0.38	-0.87	0.621	0.917	0.547	1.54
H2-Ob	NM_010389.3:1205	Adaptive Immune System, Cell Adhesion, Host-pathogen Interaction, MHC Class II Antigen Presentation, Phagocytosis and Degradation	-0.617	0.505	-1.61	0.374	0.652	0.328	1.3	0.244	0.61261	1	0.605	0.669	-0.707	1.92	1.52	0.613	3.78	0.383	0.416801	1	-0.0177	0.674	-1.34	1.3	0.988	0.395	2.47	0.979	0.00921731	1	1.54	0.74	0.0887	2.99	2.91	1.06	7.95	0.0827	1.08249	1	0.888	0.404	0.0949	1.68	1.85	1.07	3.2
H2-Q10	NM_010391.4:890	Adaptive Immune System, Cell Adhesion, Cytokine Signaling, Host-pathogen Interaction, Lymphocyte Activation, MHC Class I Antigen Presentation, Phagocytosis and Degradation, Type I Interferon Signaling, Type II Interferon Signaling	0.119	0.186	-0.246	0.483	1.09	0.843	1.4	0.535	0.271646	1	-0.318	0.245	-0.797	0.162	0.802	0.576	1.12	0.217	0.66354	1	0.0694	0.244	-0.408	0.547	1.05	0.753	1.46	0.78	0.107905	1	-0.589	0.244	-1.07	-0.111	0.665	0.477	0.926	0.0521	1.28316	1	-0.202	0.246	-0.685	0.28	0.869	0.622	1.21
Hc	NM_010406.1:1065	Complement System, Host-pathogen Interaction, Innate Immune System	0.443	0.415	-0.37	1.26	1.36	0.774	2.39	0.305	0.5157	1	0.152	0.509	-0.846	1.15	1.11	0.556	2.22	0.77	0.113509	1	-0.848	0.624	-2.07	0.375	0.556	0.238	1.3	0.197	0.705534	1	-0.678	0.681	-2.01	0.657	0.625	0.248	1.58	0.358	0.446117	1	-2	0.627	-3.23	-0.77	0.25	0.107	0.586
Hcst	NM_011827.3:166	Adaptive Immune System, Lymphocyte Activation	0.0974	0.25	-0.392	0.587	1.07	0.762	1.5	0.703	0.153045	1	-0.148	0.337	-0.808	0.512	0.902	0.571	1.43	0.667	0.175874	1	0.0322	0.334	-0.623	0.687	1.02	0.649	1.61	0.925	0.0338583	1	-0.0607	0.28	-0.61	0.489	0.959	0.655	1.4	0.836	0.0777937	1	0.116	0.272	-0.417	0.649	1.08	0.749	1.57
Hfe	NM_010424.4:1505	Lymphocyte Activation	0.105	0.0914	-0.0742	0.284	1.08	0.95	1.22	0.272	0.565431	1	0.267	0.121	0.0295	0.504	1.2	1.02	1.42	0.0462	1.33536	1	0.307	0.121	0.0699	0.544	1.24	1.05	1.46	0.0247	1.6073	0.71	0.242	0.148	-0.0491	0.533	1.18	0.967	1.45	0.154	0.812479	1	0.299	0.073	0.155	0.442	1.23	1.11	1.36
Hif1a	NM_010431.1:2335	Autophagy, Cytokine Signaling, Oxidative Stress, Th17 Differentiation, Transcriptional Regulation	0.242	0.237	-0.222	0.706	1.18	0.858	1.63	0.325	0.488117	1	0.343	0.313	-0.27	0.957	1.27	0.829	1.94	0.292	0.534617	1	0.168	0.313	-0.445	0.782	1.12	0.734	1.72	0.6	0.221849	1	0.13	0.238	-0.336	0.597	1.09	0.792	1.51	0.603	0.219683	1	-0.0447	0.192	-0.42	0.331	0.969	0.747	1.26
Hlx	NM_008250.2:1825	Lymphocyte Activation, Transcriptional Regulation	-0.321	0.216	-0.744	0.103	0.801	0.597	1.07	0.161	0.793174	1	-0.615	0.286	-1.17	-0.0549	0.653	0.443	0.963	0.0507	1.29499	1	-0.0375	0.284	-0.594	0.519	0.974	0.663	1.43	0.897	0.0472076	1	-0.194	0.0969	-0.384	-0.00374	0.874	0.767	0.997	0.0926	1.03339	1	0.382	0.316	-0.238	1	1.3	0.848	2
Icam1	NM_010493.2:2195	Adaptive Immune System, Cell Adhesion, Cytokine Signaling, Host-pathogen Interaction, Lymphocyte Activation, Lymphocyte Trafficking, NF-kB Signaling, TNF Family Signaling, Type II Interferon Signaling	0.488	0.198	0.0994	0.876	1.4	1.07	1.84	0.0286	1.54363	1	-0.268	0.266	-0.79	0.254	0.83	0.578	1.19	0.332	0.478862	1	0.698	0.262	0.184	1.21	1.62	1.14	2.32	0.0196	1.70774	0.598	-0.654	0.187	-1.02	-0.287	0.635	0.493	0.819	0.0129	1.88941	0.612	0.312	0.311	-0.298	0.923	1.24	0.814	1.9
Icam2	NM_010494.1:375	Adaptive Immune System, Cell Adhesion, Innate Immune System, Lymphocyte Activation	0.275	0.167	-0.0534	0.603	1.21	0.964	1.52	0.125	0.90309	1	-0.0229	0.223	-0.46	0.415	0.984	0.727	1.33	0.92	0.0362122	1	0.5	0.22	0.0687	0.932	1.41	1.05	1.91	0.0407	1.39041	0.96	-0.186	0.179	-0.537	0.164	0.879	0.689	1.12	0.338	0.471083	1	0.335	0.197	-0.0497	0.721	1.26	0.966	1.65
Icos	NM_017480.1:142	Cell Adhesion, Lymphocyte Activation, T Cell Receptor Signaling	-0.624	0.381	-1.37	0.122	0.649	0.387	1.09	0.125	0.90309	1	-0.518	0.507	-1.51	0.476	0.698	0.351	1.39	0.326	0.486782	1	0.408	0.499	-0.57	1.39	1.33	0.674	2.61	0.428	0.368556	1	0.439	0.2	0.0472	0.831	1.36	1.03	1.78	0.0705	1.15181	1	0.443	0.227	-0.0012	0.887	1.36	0.999	1.85
Icosl	NM_015790.3:349	Adaptive Immune System, Cell Adhesion, Lymphocyte Activation	-0.118	0.196	-0.502	0.267	0.922	0.706	1.2	0.559	0.252588	1	0.162	0.26	-0.347	0.672	1.12	0.786	1.59	0.543	0.2652	1	0.167	0.26	-0.343	0.677	1.12	0.788	1.6	0.532	0.274088	1	0.375	0.467	-0.54	1.29	1.3	0.688	2.45	0.452	0.344862	1	1.29	0.403	0.501	2.08	2.45	1.42	4.23
Ifi204	NM_008329.2:1296	Innate Immune System, NLR signaling	0.928	0.277	0.386	1.47	1.9	1.31	2.77	0.00517	2.28651	0.361	-0.21	0.37	-0.936	0.516	0.864	0.523	1.43	0.58	0.236572	1	1.06	0.364	0.344	1.77	2.08	1.27	3.41	0.0123	1.91009	0.463	-1.09	0.253	-1.58	-0.592	0.471	0.334	0.663	0.00509	2.29328	0.386	0.181	0.38	-0.564	0.925	1.13	0.677	1.9
Ifi35	NM_027320.4:820	Cytokine Signaling, Type I Interferon Signaling	0.401	0.142	0.123	0.68	1.32	1.09	1.6	0.0143	1.84466	0.73	-0.0168	0.188	-0.386	0.352	0.988	0.765	1.28	0.93	0.0315171	1	0.296	0.188	-0.0725	0.664	1.23	0.951	1.58	0.139	0.856985	1	-0.505	0.0798	-0.661	-0.348	0.705	0.632	0.785	0.000729	3.13727	0.132	-0.191	0.22	-0.622	0.241	0.876	0.65	1.18
Ifih1	NM_027835.2:1997	Host-pathogen Interaction, Innate Immune System	0.419	0.174	0.0771	0.76	1.34	1.05	1.69	0.0319	1.49621	1	0.212	0.231	-0.24	0.664	1.16	0.847	1.58	0.375	0.425969	1	0.23	0.231	-0.222	0.682	1.17	0.857	1.6	0.337	0.47237	1	-0.303	0.125	-0.548	-0.0583	0.811	0.684	0.96	0.0514	1.28904	1	-0.285	0.227	-0.73	0.161	0.821	0.603	1.12
Ifit2	NM_008332.2:230	Cytokine Signaling, Type I Interferon Signaling	0.656	0.417	-0.162	1.47	1.58	0.894	2.78	0.14	0.853872	1	0.0685	0.553	-1.01	1.15	1.05	0.495	2.22	0.903	0.0443122	1	1.11	0.552	0.0265	2.19	2.16	1.02	4.56	0.0659	1.18111	1	-0.807	0.217	-1.23	-0.382	0.571	0.426	0.767	0.00979	2.00922	0.535	0.231	0.453	-0.658	1.12	1.17	0.634	2.17
Ifitm1	NM_001112715.1:412	Adaptive Immune System, B cell Receptor Signaling, Cytokine Signaling, Type I Interferon Signaling	0.108	0.231	-0.345	0.562	1.08	0.787	1.48	0.648	0.188425	1	-0.292	0.307	-0.892	0.309	0.817	0.539	1.24	0.359	0.444906	1	0.512	0.306	-0.0877	1.11	1.43	0.941	2.16	0.118	0.928118	1	-0.146	0.143	-0.426	0.135	0.904	0.744	1.1	0.348	0.458421	1	0.663	0.206	0.259	1.07	1.58	1.2	2.1
Ifnar1	NM_010508.1:1195	Cytokine Signaling, Host-pathogen Interaction, Lymphocyte Activation, NLR signaling, TLR Signaling, Type I Interferon Signaling	-0.0175	0.0602	-0.136	0.101	0.988	0.91	1.07	0.776	0.110138	1	0.0616	0.0797	-0.0945	0.218	1.04	0.937	1.16	0.453	0.343902	1	0.00184	0.0797	-0.154	0.158	1	0.899	1.12	0.982	0.00788851	1	0.121	0.0833	-0.0421	0.284	1.09	0.971	1.22	0.196	0.707744	1	0.0613	0.0475	-0.0319	0.154	1.04	0.978	1.11
Ifnar2	NM_001110498.1:725	Cytokine Signaling, Host-pathogen Interaction, Lymphocyte Activation, NLR signaling, TLR Signaling, Type I Interferon Signaling	0.0836	0.133	-0.176	0.344	1.06	0.885	1.27	0.539	0.268411	1	0.172	0.176	-0.172	0.517	1.13	0.888	1.43	0.344	0.463442	1	0.546	0.175	0.203	0.888	1.46	1.15	1.85	0.0081	2.09151	0.356	0.249	0.159	-0.0627	0.561	1.19	0.957	1.48	0.168	0.774691	1	0.624	0.173	0.284	0.964	1.54	1.22	1.95
Ifng	NM_008337.1:95	Cytokine Signaling, Host-pathogen Interaction, Lymphocyte Activation, T Cell Receptor Signaling, TGF-b Signaling, Th1 Differentiation, Type II Interferon Signaling	1.77	0.657	0.479	3.05	3.4	1.39	8.3	0.0186	1.73049	0.834	-0.693	1.03	-2.71	1.32	0.618	0.153	2.5	0.512	0.29073	1	2.52	0.772	1	4.03	5.72	2	16.3	0.00621	2.20691	0.308	-3.04	0.877	-4.76	-1.32	0.121	0.0368	0.399	0.0133	1.87615	0.618	0.827	0.908	-0.953	2.61	1.77	0.517	6.09
Ifngr1	NM_010511.2:985	Cytokine Signaling, Host-pathogen Interaction, Lymphocyte Activation, Th1 Differentiation, Type II Interferon Signaling	0.224	0.0937	0.0408	0.408	1.17	1.03	1.33	0.0323	1.4908	1	0.218	0.124	-0.0247	0.461	1.16	0.983	1.38	0.102	0.9914	1	0.011	0.124	-0.232	0.254	1.01	0.852	1.19	0.93	0.0315171	1	0.0348	0.0949	-0.151	0.221	1.02	0.901	1.17	0.726	0.139063	1	-0.172	0.1	-0.368	0.0237	0.887	0.775	1.02
Ifngr2	NM_008338.3:797	Cytokine Signaling, Host-pathogen Interaction, Lymphocyte Activation, Th1 Differentiation, Type II Interferon Signaling	-0.00296	0.0771	-0.154	0.148	0.998	0.899	1.11	0.97	0.0132283	1	0.0954	0.102	-0.105	0.295	1.07	0.93	1.23	0.367	0.435334	1	-0.0658	0.102	-0.266	0.134	0.955	0.832	1.1	0.53	0.275724	1	0.145	0.0517	0.0435	0.246	1.11	1.03	1.19	0.0311	1.50724	0.928	-0.0164	0.116	-0.244	0.211	0.989	0.844	1.16
Igf2r	NM_010515.1:2585	Innate Immune System, Phagocytosis and Degradation	-0.0433	0.0657	-0.172	0.0854	0.97	0.888	1.06	0.521	0.283162	1	0.0408	0.0868	-0.129	0.211	1.03	0.914	1.16	0.646	0.189767	1	-0.0948	0.0868	-0.265	0.0754	0.936	0.832	1.05	0.295	0.530178	1	0.0331	0.0623	-0.089	0.155	1.02	0.94	1.11	0.614	0.211832	1	-0.103	0.0599	-0.22	0.0149	0.931	0.859	1.01
Ikbkap	NM_026079.3:38	NF-kB Signaling	0.00415	0.0826	-0.158	0.166	1	0.896	1.12	0.961	0.0172766	1	0.128	0.109	-0.0864	0.342	1.09	0.942	1.27	0.263	0.580044	1	0.0736	0.109	-0.141	0.288	1.05	0.907	1.22	0.513	0.289883	1	0.163	0.0973	-0.0277	0.354	1.12	0.981	1.28	0.145	0.838632	1	0.109	0.13	-0.145	0.363	1.08	0.904	1.29
Ikbkb	NM_010546.2:4280	Adaptive Immune System, Apoptosis, B cell Receptor Signaling, Chemokine Signaling, Cytokine Signaling, Host-pathogen Interaction, Innate Immune System, MHC Class I Antigen Presentation, NF-kB Signaling, NLR signaling, T Cell Receptor Signaling, TLR Signaling, TNF Family Signaling	0.068	0.0537	-0.0372	0.173	1.05	0.975	1.13	0.227	0.643974	1	0.19	0.071	0.0511	0.33	1.14	1.04	1.26	0.0189	1.72354	1	0.0714	0.071	-0.0678	0.211	1.05	0.954	1.16	0.333	0.477556	1	0.107	0.0569	-0.0049	0.218	1.08	0.997	1.16	0.11	0.958607	1	-0.0124	0.0726	-0.155	0.13	0.991	0.898	1.09
Ikbke	NM_019777.3:2495	Host-pathogen Interaction, Innate Immune System, NLR signaling, TLR Signaling	0.127	0.0376	0.0531	0.201	1.09	1.04	1.15	0.00501	2.30016	0.361	0.135	0.0498	0.0375	0.233	1.1	1.03	1.18	0.0178	1.74958	1	0.0205	0.0498	-0.0771	0.118	1.01	0.948	1.09	0.688	0.162412	1	0.0339	0.0222	-0.00963	0.0775	1.02	0.993	1.06	0.178	0.74958	1	-0.0807	0.0527	-0.184	0.0225	0.946	0.88	1.02
Ikbkg	NM_178590.2:525	Adaptive Immune System, Apoptosis, B cell Receptor Signaling, Chemokine Signaling, Cytokine Signaling, Host-pathogen Interaction, Innate Immune System, MHC Class I Antigen Presentation, NF-kB Signaling, NLR signaling, T Cell Receptor Signaling, TLR Signaling, TNF Family Signaling	-0.15	0.0662	-0.279	-0.0197	0.902	0.824	0.986	0.0419	1.37779	1	0.0816	0.0876	-0.0901	0.253	1.06	0.939	1.19	0.369	0.432974	1	-0.0757	0.0876	-0.247	0.096	0.949	0.842	1.07	0.403	0.394695	1	0.212	0.0519	0.11	0.313	1.16	1.08	1.24	0.00655	2.18376	0.407	0.0541	0.0666	-0.0764	0.185	1.04	0.948	1.14
Ikzf1	NM_001025597.1:4420	Lymphocyte Activation, Transcriptional Regulation	-0.0926	0.395	-0.867	0.682	0.938	0.548	1.6	0.818	0.0872467	1	0.32	0.526	-0.71	1.35	1.25	0.611	2.55	0.553	0.257275	1	0.746	0.523	-0.278	1.77	1.68	0.824	3.41	0.177	0.752027	1	0.652	0.484	-0.297	1.6	1.57	0.814	3.03	0.227	0.643974	1	1.08	0.377	0.34	1.82	2.11	1.27	3.52
Ikzf2	NM_011770.4:7230	Transcriptional Regulation	-0.777	0.452	-1.66	0.109	0.584	0.316	1.08	0.109	0.962574	1	0.346	0.598	-0.826	1.52	1.27	0.564	2.86	0.573	0.241845	1	0.142	0.598	-1.03	1.31	1.1	0.49	2.49	0.816	0.0883098	1	1.59	0.594	0.426	2.75	3.01	1.34	6.74	0.0366	1.43652	1	1.39	0.501	0.405	2.37	2.62	1.32	5.17
Ikzf3	NM_011771.1:675	Lymphocyte Activation, Transcriptional Regulation	-0.71	0.533	-1.76	0.335	0.611	0.296	1.26	0.206	0.686133	1	0.728	0.705	-0.654	2.11	1.66	0.636	4.32	0.32	0.49485	1	0.733	0.705	-0.649	2.12	1.66	0.638	4.33	0.317	0.498941	1	1.88	0.72	0.466	3.29	3.67	1.38	9.78	0.0403	1.39469	1	1.87	0.425	1.04	2.7	3.65	2.05	6.51
Ikzf4	NM_011772.2:2057	Transcriptional Regulation	0.117	0.149	-0.176	0.41	1.08	0.885	1.33	0.449	0.347754	1	0.16	0.204	-0.24	0.561	1.12	0.847	1.48	0.447	0.349692	1	0.56	0.195	0.177	0.942	1.47	1.13	1.92	0.0133	1.87615	0.487	0.197	0.213	-0.22	0.613	1.15	0.859	1.53	0.39	0.408935	1	0.632	0.235	0.172	1.09	1.55	1.13	2.13
Il10ra	NM_008348.2:75	Cytokine Signaling, Host-pathogen Interaction, Treg Differentiation	0.256	0.261	-0.256	0.768	1.19	0.837	1.7	0.346	0.460924	1	-0.0295	0.35	-0.715	0.656	0.98	0.609	1.58	0.934	0.0296531	1	1.21	0.345	0.539	1.89	2.32	1.45	3.71	0.00374	2.42713	0.242	-0.127	0.339	-0.791	0.537	0.916	0.578	1.45	0.721	0.142065	1	1.12	0.344	0.443	1.79	2.17	1.36	3.46
Il10rb	NM_008349.5:465	Cytokine Signaling, Host-pathogen Interaction, Treg Differentiation	0.0757	0.0564	-0.0348	0.186	1.05	0.976	1.14	0.202	0.694649	1	0.155	0.0746	0.00885	0.301	1.11	1.01	1.23	0.058	1.23657	1	0.0226	0.0746	-0.124	0.169	1.02	0.918	1.12	0.767	0.115205	1	0.0926	0.0584	-0.0218	0.207	1.07	0.985	1.15	0.164	0.785156	1	-0.0399	0.0626	-0.163	0.0829	0.973	0.893	1.06
Il11ra1	NM_010549.3:22	Cytokine Signaling	-0.251	0.17	-0.585	0.0829	0.84	0.667	1.06	0.164	0.785156	1	-0.101	0.227	-0.547	0.344	0.932	0.684	1.27	0.663	0.178486	1	-0.206	0.229	-0.655	0.244	0.867	0.635	1.18	0.387	0.412289	1	0.305	0.227	-0.141	0.75	1.24	0.907	1.68	0.229	0.640165	1	0.169	0.268	-0.356	0.694	1.12	0.781	1.62
Il12a	NM_008351.1:355	Cytokine Signaling, Host-pathogen Interaction, Lymphocyte Activation, Th1 Differentiation, TLR Signaling	0.0541	0.383	-0.696	0.804	1.04	0.617	1.75	0.89	0.05061	1	-0.61	0.527	-1.64	0.424	0.655	0.32	1.34	0.268	0.571865	1	-0.0925	0.516	-1.1	0.918	0.938	0.466	1.89	0.86	0.0655015	1	-0.241	0.468	-1.16	0.676	0.846	0.448	1.6	0.625	0.20412	1	0.283	0.338	-0.379	0.945	1.22	0.769	1.93
Il12b	NM_008352.1:1045	Cytokine Signaling, Host-pathogen Interaction, Lymphocyte Activation, Th1 Differentiation, Th17 Differentiation, TLR Signaling	1.11	0.527	0.0733	2.14	2.15	1.05	4.4	0.0559	1.25259	1	-0.0987	0.794	-1.65	1.46	0.934	0.318	2.75	0.903	0.0443122	1	1.4	0.713	-0.0012	2.79	2.63	0.999	6.93	0.072	1.14267	1	-1.24	0.841	-2.88	0.41	0.424	0.135	1.33	0.191	0.718967	1	0.341	0.857	-1.34	2.02	1.27	0.395	4.06
Il12rb1	NM_008353.2:1757	Cytokine Signaling, Lymphocyte Activation, Th1 Differentiation, Th17 Differentiation	0.595	0.352	-0.0947	1.28	1.51	0.936	2.44	0.115	0.939302	1	-0.326	0.468	-1.24	0.592	0.798	0.422	1.51	0.498	0.302771	1	0.552	0.435	-0.299	1.4	1.47	0.813	2.65	0.226	0.645892	1	-0.87	0.357	-1.57	-0.171	0.547	0.337	0.888	0.0506	1.29585	1	0.0255	0.476	-0.907	0.958	1.02	0.533	1.94
Il12rb2	NM_008354.3:1395	Cytokine Signaling, Th1 Differentiation	0.792	0.348	0.11	1.48	1.73	1.08	2.78	0.0405	1.39254	1	0.11	0.484	-0.839	1.06	1.08	0.559	2.08	0.824	0.0840728	1	1.54	0.429	0.698	2.38	2.91	1.62	5.2	0.00331	2.48017	0.23	-0.759	0.42	-1.58	0.0636	0.591	0.334	1.05	0.121	0.917215	1	0.852	0.515	-0.158	1.86	1.8	0.896	3.64
Il13ra1	NM_133990.4:845	Cytokine Signaling	0.5	0.266	-0.0217	1.02	1.41	0.985	2.03	0.083	1.08092	1	0.347	0.352	-0.342	1.04	1.27	0.789	2.05	0.342	0.465974	1	0.281	0.352	-0.409	0.971	1.22	0.753	1.96	0.439	0.357535	1	-0.167	0.311	-0.777	0.442	0.89	0.584	1.36	0.61	0.21467	1	-0.233	0.158	-0.544	0.0771	0.851	0.686	1.05
Il15	NM_008357.2:854	Cytokine Signaling, Host-pathogen Interaction, Lymphocyte Activation, TNF Family Signaling	-0.101	0.187	-0.467	0.266	0.933	0.723	1.2	0.599	0.222573	1	0.155	0.247	-0.328	0.638	1.11	0.796	1.56	0.54	0.267606	1	-0.0758	0.247	-0.561	0.409	0.949	0.678	1.33	0.764	0.116907	1	0.353	0.182	-0.00406	0.709	1.28	0.997	1.64	0.101	0.995679	1	0.123	0.167	-0.204	0.45	1.09	0.868	1.37
Il15ra	NM_008358.2:800	Cytokine Signaling, Host-pathogen Interaction, Lymphocyte Activation	0.0513	0.112	-0.168	0.27	1.04	0.89	1.21	0.654	0.184422	1	-0.122	0.148	-0.411	0.168	0.919	0.752	1.12	0.425	0.371611	1	-0.0883	0.147	-0.377	0.2	0.941	0.77	1.15	0.559	0.252588	1	-0.199	0.136	-0.466	0.0671	0.871	0.724	1.05	0.193	0.714443	1	-0.165	0.147	-0.454	0.123	0.892	0.73	1.09
Il16	NM_010551.3:3095	Cytokine Signaling	-0.346	0.314	-0.961	0.268	0.787	0.514	1.2	0.289	0.539102	1	0.428	0.416	-0.387	1.24	1.35	0.765	2.37	0.322	0.492144	1	0.679	0.415	-0.133	1.49	1.6	0.912	2.81	0.125	0.90309	1	1.06	0.407	0.265	1.86	2.09	1.2	3.63	0.0401	1.39686	1	1.31	0.276	0.771	1.85	2.48	1.71	3.61
Il17f	NM_145856.2:625	Cytokine Signaling, Th17 Differentiation	0.402	0.426	-0.433	1.24	1.32	0.741	2.36	0.363	0.440093	1	0.889	0.533	-0.155	1.93	1.85	0.898	3.82	0.119	0.924453	1	0.33	0.565	-0.777	1.44	1.26	0.584	2.71	0.569	0.244888	1	0.652	0.694	-0.709	2.01	1.57	0.612	4.04	0.384	0.415669	1	0.0704	0.736	-1.37	1.51	1.05	0.386	2.85
Il17ra	NM_008359.1:312	Cytokine Signaling	-0.00659	0.0845	-0.172	0.159	0.995	0.888	1.12	0.939	0.0273344	1	0.145	0.112	-0.0736	0.364	1.11	0.95	1.29	0.216	0.665546	1	0.0581	0.112	-0.161	0.277	1.04	0.894	1.21	0.612	0.213249	1	0.2	0.117	-0.0296	0.429	1.15	0.98	1.35	0.139	0.856985	1	0.112	0.116	-0.115	0.34	1.08	0.923	1.27
Il17rb	NM_019583.3:285	Cytokine Signaling	0.113	0.136	-0.155	0.38	1.08	0.898	1.3	0.424	0.372634	1	0.183	0.18	-0.171	0.537	1.14	0.889	1.45	0.329	0.482804	1	-0.137	0.18	-0.491	0.217	0.909	0.712	1.16	0.461	0.336299	1	0.196	0.128	-0.0554	0.446	1.15	0.962	1.36	0.177	0.752027	1	-0.125	0.148	-0.415	0.166	0.917	0.75	1.12
Il17re	NM_001034029.1:130	Cytokine Signaling	-0.164	0.0887	-0.338	0.00956	0.892	0.791	1.01	0.0868	1.06148	1	0.207	0.117	-0.0227	0.437	1.15	0.984	1.35	0.101	0.995679	1	-0.277	0.117	-0.507	-0.0465	0.826	0.704	0.968	0.0348	1.45842	0.87	0.418	0.127	0.168	0.668	1.34	1.12	1.59	0.0169	1.77211	0.688	-0.0663	0.0997	-0.262	0.129	0.955	0.834	1.09
Il18	NM_008360.1:270	Cytokine Signaling, Host-pathogen Interaction, Lymphocyte Activation, NLR signaling	0.0333	0.355	-0.663	0.73	1.02	0.631	1.66	0.927	0.0329203	1	0.0397	0.47	-0.882	0.961	1.03	0.543	1.95	0.934	0.0296531	1	0.0389	0.47	-0.883	0.961	1.03	0.542	1.95	0.935	0.0291884	1	0.141	0.349	-0.544	0.825	1.1	0.686	1.77	0.701	0.154282	1	0.14	0.196	-0.244	0.523	1.1	0.844	1.44
Il18r1	NM_001161842.1:620	Cytokine Signaling, Lymphocyte Activation, TNF Family Signaling	0.132	0.367	-0.587	0.852	1.1	0.666	1.81	0.724	0.140261	1	0.283	0.486	-0.67	1.24	1.22	0.629	2.35	0.57	0.244125	1	0.649	0.485	-0.302	1.6	1.57	0.811	3.03	0.204	0.69037	1	0.343	0.371	-0.384	1.07	1.27	0.766	2.1	0.39	0.408935	1	0.708	0.379	-0.0352	1.45	1.63	0.976	2.73
Il18rap	NM_010553.2:2055	Cytokine Signaling, Oxidative Stress	0.637	0.318	0.014	1.26	1.56	1.01	2.4	0.0664	1.17783	1	-0.214	0.427	-1.05	0.623	0.862	0.483	1.54	0.625	0.20412	1	1.3	0.413	0.49	2.11	2.46	1.4	4.32	0.00772	2.11238	0.351	-0.723	0.362	-1.43	-0.0143	0.606	0.37	0.99	0.0925	1.03386	1	0.788	0.433	-0.0604	1.64	1.73	0.959	3.11
Il1b	NM_008361.3:1120	Cytokine Signaling, Host-pathogen Interaction, Innate Immune System, Lymphocyte Activation, NF-kB Signaling, NLR signaling, Oxidative Stress, Th17 Differentiation, TLR Signaling, TNF Family Signaling	0.0983	0.396	-0.679	0.875	1.07	0.625	1.83	0.808	0.0925886	1	-0.954	0.552	-2.04	0.127	0.516	0.244	1.09	0.107	0.970616	1	1.15	0.522	0.128	2.17	2.22	1.09	4.51	0.0461	1.3363	0.989	-0.932	0.352	-1.62	-0.241	0.524	0.325	0.846	0.0383	1.4168	1	1.19	0.633	-0.0471	2.43	2.29	0.968	5.41
Il1r1	NM_001123382.1:820	Cytokine Signaling, Host-pathogen Interaction, NF-kB Signaling, Oxidative Stress, Th17 Differentiation	-0.308	0.114	-0.532	-0.0838	0.808	0.692	0.944	0.0184	1.73518	0.834	-0.182	0.151	-0.478	0.113	0.881	0.718	1.08	0.248	0.605548	1	-0.0845	0.151	-0.38	0.211	0.943	0.769	1.16	0.584	0.233587	1	0.128	0.0935	-0.0551	0.311	1.09	0.963	1.24	0.22	0.657577	1	0.218	0.129	-0.0352	0.471	1.16	0.976	1.39
Il1r2	NM_010555.4:1077	Cytokine Signaling, Host-pathogen Interaction	-0.756	0.398	-1.54	0.0248	0.592	0.345	1.02	0.0802	1.09583	1	-0.208	0.522	-1.23	0.816	0.866	0.426	1.76	0.697	0.156767	1	-0.385	0.525	-1.41	0.644	0.766	0.375	1.56	0.476	0.322393	1	0.975	0.502	-0.00823	1.96	1.97	0.994	3.89	0.0999	1.00043	1	0.794	0.212	0.379	1.21	1.73	1.3	2.31
Il1rap	NM_134103.2:945	Cytokine Signaling, Th17 Differentiation	-0.0907	0.0875	-0.262	0.0808	0.939	0.834	1.06	0.319	0.496209	1	0.244	0.116	0.0176	0.471	1.18	1.01	1.39	0.0546	1.26281	1	0.0414	0.116	-0.186	0.268	1.03	0.879	1.2	0.727	0.138466	1	0.36	0.088	0.188	0.533	1.28	1.14	1.45	0.0064	2.19382	0.404	0.157	0.125	-0.0888	0.403	1.11	0.94	1.32
Il1rl1	NM_001025602.2:815	Cytokine Signaling	0.0884	0.308	-0.515	0.692	1.06	0.7	1.62	0.778	0.10902	1	-0.644	0.409	-1.44	0.157	0.64	0.367	1.12	0.139	0.856985	1	0.222	0.405	-0.571	1.02	1.17	0.673	2.02	0.592	0.227678	1	-0.607	0.239	-1.07	-0.138	0.657	0.475	0.908	0.0441	1.35556	1	0.252	0.307	-0.351	0.854	1.19	0.784	1.81
Il1rl2	NM_133193.3:860	Cytokine Signaling, Lymphocyte Activation	-0.551	0.226	-0.994	-0.107	0.683	0.502	0.928	0.0301	1.52143	1	-0.369	0.305	-0.966	0.229	0.775	0.512	1.17	0.249	0.603801	1	-0.171	0.302	-0.764	0.421	0.888	0.589	1.34	0.581	0.235824	1	0.432	0.209	0.0218	0.843	1.35	1.02	1.79	0.0846	1.07263	1	0.605	0.209	0.195	1.02	1.52	1.15	2.02
Il1rn	NM_031167.5:224	Cytokine Signaling	0.275	0.201	-0.12	0.669	1.21	0.92	1.59	0.195	0.709965	1	0.264	0.267	-0.259	0.787	1.2	0.836	1.72	0.34	0.468521	1	-0.153	0.267	-0.676	0.37	0.899	0.626	1.29	0.577	0.238824	1	0.126	0.134	-0.138	0.389	1.09	0.909	1.31	0.385	0.414539	1	-0.291	0.216	-0.715	0.132	0.817	0.609	1.1
Il21	NM_021782.2:1762	Cytokine Signaling, Lymphocyte Activation, Th17 Differentiation	0.814	0.365	0.0989	1.53	1.76	1.07	2.89	0.0439	1.35754	1	0.112	0.495	-0.859	1.08	1.08	0.551	2.12	0.824	0.0840728	1	1.11	0.447	0.235	1.99	2.16	1.18	3.97	0.0273	1.56384	0.74	-0.663	0.452	-1.55	0.223	0.632	0.342	1.17	0.193	0.714443	1	0.515	0.573	-0.608	1.64	1.43	0.656	3.11
Il21r	NM_021887.1:619	Cytokine Signaling, Lymphocyte Activation, Th17 Differentiation	0.262	0.575	-0.865	1.39	1.2	0.549	2.62	0.656	0.183096	1	0.687	0.77	-0.823	2.2	1.61	0.565	4.59	0.389	0.41005	1	1.69	0.76	0.198	3.18	3.22	1.15	9.04	0.0448	1.34872	0.976	0.566	0.581	-0.573	1.7	1.48	0.672	3.26	0.368	0.434152	1	1.54	0.512	0.54	2.55	2.91	1.45	5.84
Il22ra2	NM_178258.5:20	Cytokine Signaling	-1.11	0.431	-1.96	-0.265	0.463	0.258	0.832	0.0231	1.63639	0.991	-0.568	0.571	-1.69	0.551	0.675	0.311	1.46	0.338	0.471083	1	-0.0947	0.57	-1.21	1.02	0.936	0.432	2.03	0.871	0.0599818	1	1.2	0.492	0.239	2.17	2.3	1.18	4.49	0.0501	1.30016	1	1.68	0.344	1	2.35	3.2	2.01	5.11
Il23r	NM_144548.1:690	Cytokine Signaling, Lymphocyte Activation, Th17 Differentiation	-1.18	0.437	-2.03	-0.323	0.442	0.244	0.799	0.0182	1.73993	0.834	-0.238	0.563	-1.34	0.866	0.848	0.394	1.82	0.68	0.167491	1	-0.0529	0.561	-1.15	1.05	0.964	0.45	2.07	0.926	0.033389	1	1.24	0.556	0.151	2.33	2.36	1.11	5.03	0.0672	1.17263	1	1.4	0.454	0.507	2.29	2.63	1.42	4.88
Il25	NM_080729.2:649	Cytokine Signaling	0.501	0.477	-0.434	1.44	1.42	0.74	2.71	0.313	0.504456	1	0.534	0.632	-0.704	1.77	1.45	0.614	3.41	0.413	0.38405	1	-0.537	0.632	-1.77	0.701	0.689	0.292	1.63	0.411	0.386158	1	0.138	0.619	-1.08	1.35	1.1	0.475	2.55	0.832	0.0798767	1	-1.08	0.657	-2.37	0.21	0.474	0.194	1.16
Il27	NM_145636.1:175	Cytokine Signaling, Lymphocyte Activation	0.885	0.474	-0.0434	1.81	1.85	0.97	3.52	0.0844	1.07366	1	0.433	0.574	-0.692	1.56	1.35	0.619	2.94	0.464	0.333482	1	1.56	0.508	0.566	2.56	2.95	1.48	5.89	0.0089	2.05061	0.381	-1.06	0.716	-2.46	0.344	0.48	0.181	1.27	0.19	0.721246	1	0.51	0.559	-0.586	1.61	1.42	0.666	3.05
Il27ra	NM_016671.3:2320	Cytokine Signaling, Lymphocyte Activation	0.311	0.418	-0.509	1.13	1.24	0.703	2.19	0.471	0.326979	1	0.692	0.558	-0.402	1.79	1.62	0.757	3.45	0.237	0.625252	1	1.31	0.553	0.226	2.4	2.48	1.17	5.26	0.0341	1.46725	0.856	0.525	0.497	-0.45	1.5	1.44	0.732	2.83	0.332	0.478862	1	1.15	0.481	0.205	2.09	2.22	1.15	4.26
Il2ra	NM_008367.2:325	Cytokine Signaling, Hemostasis, Host-pathogen Interaction, Lymphocyte Activation, Th2 Differentiation	0.14	0.267	-0.383	0.663	1.1	0.767	1.58	0.608	0.216096	1	-0.0315	0.356	-0.73	0.667	0.978	0.603	1.59	0.931	0.0310503	1	0.529	0.352	-0.16	1.22	1.44	0.895	2.33	0.156	0.806875	1	-0.134	0.329	-0.778	0.511	0.911	0.583	1.42	0.698	0.156145	1	0.415	0.276	-0.127	0.957	1.33	0.916	1.94
Il2rb	NM_008368.3:2365	Cytokine Signaling, Hemostasis, Host-pathogen Interaction, Lymphocyte Activation, Th2 Differentiation	0.627	0.367	-0.0922	1.35	1.54	0.938	2.54	0.111	0.954677	1	0.0747	0.488	-0.881	1.03	1.05	0.543	2.04	0.881	0.0550241	1	1.22	0.485	0.268	2.17	2.33	1.2	4.5	0.026	1.58503	0.725	-0.465	0.464	-1.37	0.443	0.724	0.386	1.36	0.354	0.450997	1	0.685	0.509	-0.313	1.68	1.61	0.805	3.21
Il2rg	NM_013563.3:1226	Cytokine Signaling, Hemostasis, Host-pathogen Interaction, Th17 Differentiation, Th2 Differentiation	0.408	0.334	-0.247	1.06	1.33	0.843	2.09	0.244	0.61261	1	-0.069	0.447	-0.946	0.807	0.953	0.519	1.75	0.88	0.0555173	1	0.883	0.443	0.015	1.75	1.84	1.01	3.37	0.0676	1.17005	1	-0.339	0.409	-1.14	0.463	0.791	0.453	1.38	0.439	0.357535	1	0.613	0.362	-0.0968	1.32	1.53	0.935	2.5
Il3	NM_010556.4:155	Apoptosis, Cytokine Signaling, Hemostasis	-0.0279	0.415	-0.842	0.786	0.981	0.558	1.72	0.947	0.02365	1	0.825	0.549	-0.252	1.9	1.77	0.84	3.74	0.157	0.8041	1	0.8	0.549	-0.277	1.88	1.74	0.825	3.67	0.169	0.772113	1	1.02	0.301	0.433	1.61	2.03	1.35	3.05	0.0145	1.83863	0.654	1.07	0.302	0.475	1.66	2.09	1.39	3.15
Il33	NM_133775.1:1011	Cytokine Signaling, Host-pathogen Interaction	-0.161	0.204	-0.56	0.239	0.895	0.678	1.18	0.445	0.35164	1	0.554	0.269	0.0267	1.08	1.47	1.02	2.12	0.0601	1.22113	1	0.6	0.269	0.0732	1.13	1.52	1.05	2.18	0.0438	1.35853	0.976	0.716	0.66	-0.578	2.01	1.64	0.67	4.03	0.32	0.49485	1	0.879	0.58	-0.259	2.02	1.84	0.836	4.05
Il4ra	NM_001008700.3:670	Cytokine Signaling, Lymphocyte Activation, Th2 Differentiation	0.177	0.0809	0.0184	0.336	1.13	1.01	1.26	0.0475	1.32331	1	-0.0326	0.107	-0.242	0.177	0.978	0.845	1.13	0.766	0.115771	1	0.19	0.107	-0.0202	0.399	1.14	0.986	1.32	0.1	1	1	-0.25	0.111	-0.467	-0.0331	0.841	0.724	0.977	0.0646	1.18977	1	-0.0276	0.129	-0.28	0.225	0.981	0.824	1.17
Il6ra	NM_010559.2:2825	Cytokine Signaling, Th17 Differentiation	-0.089	0.211	-0.502	0.324	0.94	0.706	1.25	0.68	0.167491	1	-0.237	0.28	-0.787	0.312	0.848	0.58	1.24	0.412	0.385103	1	0.174	0.279	-0.373	0.722	1.13	0.772	1.65	0.543	0.2652	1	0.0587	0.229	-0.39	0.507	1.04	0.763	1.42	0.806	0.093665	1	0.47	0.235	0.00998	0.931	1.39	1.01	1.91
Il6st	NM_010560.2:2325	Cytokine Signaling, Lymphocyte Activation, Th17 Differentiation	0.0449	0.0943	-0.14	0.23	1.03	0.907	1.17	0.642	0.192465	1	0.272	0.125	0.0278	0.517	1.21	1.02	1.43	0.048	1.31876	1	0.331	0.125	0.0862	0.575	1.26	1.06	1.49	0.02	1.69897	0.606	0.291	0.104	0.0873	0.494	1.22	1.06	1.41	0.0311	1.50724	0.928	0.366	0.135	0.102	0.63	1.29	1.07	1.55
Il7	NM_008371.2:1055	Cytokine Signaling, Lymphocyte Activation	0.173	0.136	-0.093	0.44	1.13	0.938	1.36	0.224	0.649752	1	0.513	0.181	0.158	0.868	1.43	1.12	1.82	0.0142	1.84771	1	0.411	0.182	0.0547	0.767	1.33	1.04	1.7	0.0415	1.38195	0.968	0.426	0.141	0.15	0.703	1.34	1.11	1.63	0.0233	1.63264	0.81	0.322	0.194	-0.0573	0.702	1.25	0.961	1.63
Il7r	NM_008372.3:1020	Cytokine Signaling, Lymphocyte Activation	-0.274	0.404	-1.07	0.518	0.827	0.477	1.43	0.509	0.293282	1	-0.0584	0.535	-1.11	0.991	0.96	0.464	1.99	0.915	0.0385789	1	-0.0282	0.535	-1.08	1.02	0.981	0.474	2.03	0.959	0.0181814	1	0.454	0.55	-0.624	1.53	1.37	0.649	2.89	0.441	0.355561	1	0.477	0.282	-0.075	1.03	1.39	0.949	2.04
Ilf3	NM_010561.2:1902	Transcriptional Regulation	0.0131	0.0938	-0.171	0.197	1.01	0.888	1.15	0.891	0.0501223	1	0.182	0.124	-0.0613	0.425	1.13	0.958	1.34	0.166	0.779892	1	-0.0104	0.124	-0.254	0.233	0.993	0.839	1.18	0.934	0.0296531	1	0.21	0.0755	0.0623	0.358	1.16	1.04	1.28	0.0318	1.49757	0.941	0.0179	0.14	-0.256	0.292	1.01	0.837	1.22
Irak1	NM_008363.2:951	Cytokine Signaling, Host-pathogen Interaction, Innate Immune System, NF-kB Signaling, NLR signaling, TLR Signaling	0.0807	0.0631	-0.043	0.204	1.06	0.971	1.15	0.224	0.649752	1	0.075	0.0835	-0.0886	0.239	1.05	0.94	1.18	0.385	0.414539	1	0.0594	0.0835	-0.104	0.223	1.04	0.93	1.17	0.489	0.310691	1	0.0402	0.0722	-0.101	0.182	1.03	0.932	1.13	0.598	0.223299	1	0.0247	0.0687	-0.11	0.159	1.02	0.927	1.12
Irak2	NM_001113553.1:485	Cytokine Signaling, Host-pathogen Interaction, Innate Immune System, NLR signaling, TLR Signaling	0.0505	0.0507	-0.0488	0.15	1.04	0.967	1.11	0.337	0.47237	1	0.0521	0.0671	-0.0794	0.183	1.04	0.946	1.14	0.451	0.345823	1	-0.113	0.0671	-0.244	0.0185	0.925	0.844	1.01	0.116	0.935542	1	-0.00235	0.0621	-0.124	0.119	0.998	0.918	1.09	0.971	0.0127808	1	-0.167	0.0733	-0.311	-0.0237	0.891	0.806	0.984
Irak3	NM_028679.3:921	Cytokine Signaling, Innate Immune System, TLR Signaling	-0.0456	0.12	-0.28	0.189	0.969	0.824	1.14	0.709	0.149354	1	0.147	0.156	-0.159	0.452	1.11	0.896	1.37	0.363	0.440093	1	0.0799	0.156	-0.226	0.386	1.06	0.855	1.31	0.617	0.209715	1	0.157	0.0909	-0.0213	0.335	1.11	0.985	1.26	0.135	0.869666	1	0.09	0.0903	-0.0869	0.267	1.06	0.942	1.2
Irak4	NM_029926.5:250	Cytokine Signaling, Host-pathogen Interaction, Innate Immune System, NF-kB Signaling, NLR signaling, TLR Signaling	0.018	0.0807	-0.14	0.176	1.01	0.907	1.13	0.827	0.0824945	1	0.152	0.107	-0.0573	0.361	1.11	0.961	1.28	0.178	0.74958	1	0.0243	0.107	-0.185	0.234	1.02	0.88	1.18	0.824	0.0840728	1	0.189	0.112	-0.03	0.408	1.14	0.979	1.33	0.142	0.847712	1	0.061	0.107	-0.149	0.271	1.04	0.902	1.21
Irf1	NM_008390.1:365	Cytokine Signaling, Hemostasis, Host-pathogen Interaction, Innate Immune System, Lymphocyte Activation, Transcriptional Regulation, Type I Interferon Signaling, Type II Interferon Signaling	0.87	0.176	0.525	1.21	1.83	1.44	2.32	0.000269	3.57025	0.0807	-0.062	0.233	-0.518	0.394	0.958	0.698	1.31	0.794	0.100179	1	0.629	0.233	0.172	1.08	1.55	1.13	2.12	0.0182	1.73993	0.569	-1.04	0.124	-1.28	-0.798	0.486	0.411	0.575	0.000154	3.81248	0.0874	-0.347	0.297	-0.928	0.235	0.786	0.525	1.18
Irf3	NM_016849.3:1527	Cytokine Signaling, Hemostasis, Host-pathogen Interaction, Innate Immune System, NLR signaling, TLR Signaling, Transcriptional Regulation, Type I Interferon Signaling, Type II Interferon Signaling	-0.088	0.118	-0.318	0.142	0.941	0.802	1.1	0.467	0.330683	1	-0.0219	0.156	-0.329	0.285	0.985	0.796	1.22	0.891	0.0501223	1	0.0417	0.156	-0.263	0.347	1.03	0.833	1.27	0.793	0.100727	1	0.0485	0.186	-0.316	0.413	1.03	0.803	1.33	0.803	0.0952845	1	0.109	0.172	-0.228	0.446	1.08	0.854	1.36
Irf4	NM_013674.1:1878	Cytokine Signaling, Lymphocyte Activation, Th17 Differentiation, Transcriptional Regulation, Type I Interferon Signaling, Type II Interferon Signaling	-1.02	0.248	-1.5	-0.531	0.495	0.353	0.692	0.00124	2.90658	0.207	-0.155	0.326	-0.793	0.483	0.898	0.577	1.4	0.642	0.192465	1	0.597	0.322	-0.0345	1.23	1.51	0.976	2.34	0.0867	1.06198	1	1.41	0.244	0.934	1.89	2.66	1.91	3.71	0.00116	2.93554	0.17	2.17	0.183	1.81	2.53	4.49	3.5	5.76
Irf5	NM_012057.3:1826	Cytokine Signaling, TLR Signaling, Transcriptional Regulation, Type I Interferon Signaling, Type II Interferon Signaling	0.255	0.23	-0.196	0.706	1.19	0.873	1.63	0.288	0.540608	1	0.00355	0.308	-0.6	0.607	1	0.66	1.52	0.991	0.00392635	1	0.837	0.305	0.24	1.43	1.79	1.18	2.7	0.0166	1.77989	0.534	-0.111	0.22	-0.541	0.32	0.926	0.687	1.25	0.633	0.198596	1	0.724	0.272	0.19	1.26	1.65	1.14	2.39
Irf7	NM_016850.2:705	Cytokine Signaling, Hemostasis, Host-pathogen Interaction, Innate Immune System, NLR signaling, TLR Signaling, Transcriptional Regulation, Type I Interferon Signaling, Type II Interferon Signaling	0.0324	0.257	-0.472	0.537	1.02	0.721	1.45	0.902	0.0447935	1	-0.465	0.341	-1.13	0.203	0.725	0.456	1.15	0.196	0.707744	1	-0.108	0.34	-0.775	0.56	0.928	0.584	1.47	0.757	0.120904	1	-0.649	0.221	-1.08	-0.216	0.638	0.473	0.861	0.026	1.58503	0.847	-0.291	0.383	-1.04	0.46	0.817	0.486	1.38
Irf8	NM_008320.3:2274	Cytokine Signaling, Host-pathogen Interaction, Transcriptional Regulation, Type I Interferon Signaling, Type II Interferon Signaling	0.34	0.115	0.115	0.566	1.27	1.08	1.48	0.0111	1.95468	0.591	-0.23	0.153	-0.53	0.0701	0.853	0.692	1.05	0.157	0.8041	1	0.327	0.152	0.0288	0.626	1.25	1.02	1.54	0.0511	1.29158	1	-0.626	0.15	-0.919	-0.333	0.648	0.529	0.794	0.00579	2.23732	0.395	-0.0663	0.181	-0.42	0.288	0.955	0.747	1.22
Irgm1	NM_008326.1:27	Host-pathogen Interaction	1.32	0.34	0.657	1.99	2.5	1.58	3.97	0.00186	2.73049	0.229	-0.108	0.45	-0.991	0.774	0.928	0.503	1.71	0.813	0.0899095	1	1.14	0.45	0.253	2.02	2.2	1.19	4.05	0.0255	1.59346	0.719	-1.74	0.199	-2.13	-1.36	0.298	0.228	0.391	0.00012	3.92082	0.0874	-0.501	0.486	-1.45	0.452	0.707	0.365	1.37
Itga2b	NM_010575.2:461	Hemostasis, Host-pathogen Interaction	0.0305	0.256	-0.471	0.532	1.02	0.721	1.45	0.907	0.0423927	1	-0.207	0.338	-0.87	0.455	0.866	0.547	1.37	0.55	0.259637	1	-0.862	0.356	-1.56	-0.164	0.55	0.339	0.892	0.0308	1.51145	0.802	-0.17	0.315	-0.787	0.447	0.889	0.58	1.36	0.609	0.215383	1	-0.813	0.204	-1.21	-0.413	0.569	0.431	0.751
Itga4	NM_010576.3:6600	Adaptive Immune System, Cell Adhesion, Hemostasis, Host-pathogen Interaction, Lymphocyte Activation, Lymphocyte Trafficking	0.0248	0.173	-0.313	0.363	1.02	0.805	1.29	0.888	0.051587	1	0.207	0.229	-0.242	0.656	1.15	0.845	1.58	0.383	0.416801	1	0.751	0.227	0.305	1.2	1.68	1.24	2.29	0.00572	2.2426	0.307	0.357	0.203	-0.0406	0.755	1.28	0.972	1.69	0.129	0.88941	1	0.904	0.244	0.426	1.38	1.87	1.34	2.61
Itga5	NM_010577.3:2446	Hemostasis, Host-pathogen Interaction, Phagocytosis and Degradation	0.051	0.284	-0.505	0.607	1.04	0.705	1.52	0.86	0.0655015	1	0.167	0.376	-0.569	0.903	1.12	0.674	1.87	0.664	0.177832	1	0.879	0.375	0.145	1.61	1.84	1.11	3.06	0.0355	1.44977	0.878	0.132	0.279	-0.415	0.678	1.1	0.75	1.6	0.654	0.184422	1	0.845	0.375	0.11	1.58	1.8	1.08	2.99
Itga6	NM_008397.3:910	Cell Adhesion, Hemostasis, Host-pathogen Interaction	0.114	0.0551	0.00613	0.222	1.08	1	1.17	0.0588	1.23062	1	0.0598	0.073	-0.0832	0.203	1.04	0.944	1.15	0.427	0.369572	1	-0.0583	0.073	-0.201	0.0847	0.96	0.87	1.06	0.439	0.357535	1	-0.0295	0.0465	-0.121	0.0616	0.98	0.92	1.04	0.549	0.260428	1	-0.148	0.0439	-0.234	-0.0616	0.903	0.85	0.958
Itgal	NM_008400.2:950	Adaptive Immune System, Cell Adhesion, Hemostasis, Host-pathogen Interaction, Innate Immune System, Lymphocyte Activation, Lymphocyte Trafficking	0.515	0.302	-0.0766	1.11	1.43	0.948	2.15	0.112	0.950782	1	0.284	0.401	-0.503	1.07	1.22	0.706	2.1	0.492	0.308035	1	1.49	0.399	0.704	2.27	2.8	1.63	4.82	0.00254	2.59517	0.187	-0.0938	0.37	-0.819	0.631	0.937	0.567	1.55	0.808	0.0925886	1	1.11	0.419	0.285	1.93	2.15	1.22	3.8
Itgam	NM_001082960.1:3025	Cell Adhesion, Complement System, Cytokine Signaling, Hemostasis, Host-pathogen Interaction, Innate Immune System, Lymphocyte Trafficking, Phagocytosis and Degradation, TLR Signaling	0.325	0.157	0.0167	0.633	1.25	1.01	1.55	0.0593	1.22695	1	0.182	0.209	-0.228	0.592	1.13	0.854	1.51	0.401	0.396856	1	0.746	0.207	0.341	1.15	1.68	1.27	2.22	0.00317	2.49894	0.224	-0.124	0.171	-0.459	0.211	0.918	0.728	1.16	0.496	0.304518	1	0.441	0.236	-0.0219	0.903	1.36	0.985	1.87
Itgax	NM_021334.2:3773	Cell Adhesion, Complement System, Cytokine Signaling, Hemostasis, Host-pathogen Interaction, Innate Immune System	0.144	0.322	-0.488	0.775	1.1	0.713	1.71	0.664	0.177832	1	0.02	0.429	-0.82	0.86	1.01	0.566	1.82	0.963	0.0163737	1	0.72	0.427	-0.116	1.56	1.65	0.922	2.94	0.115	0.939302	1	0.303	0.372	-0.425	1.03	1.23	0.745	2.04	0.445	0.35164	1	1	0.24	0.529	1.47	2	1.44	2.77
Itgb1	NM_010578.1:1855	Adaptive Immune System, Cell Adhesion, Cytokine Signaling, Hemostasis, Host-pathogen Interaction, Lymphocyte Activation, Lymphocyte Trafficking, Phagocytosis and Degradation	0.0868	0.0808	-0.0716	0.245	1.06	0.952	1.19	0.302	0.519993	1	0.368	0.107	0.158	0.577	1.29	1.12	1.49	0.00441	2.35556	0.842	0.454	0.107	0.245	0.664	1.37	1.18	1.58	0.000946	3.02411	0.12	0.246	0.107	0.0369	0.456	1.19	1.03	1.37	0.0606	1.21753	1	0.333	0.117	0.104	0.562	1.26	1.07	1.48
Itgb2	NM_008404.4:2542	Adaptive Immune System, Cell Adhesion, Complement System, Cytokine Signaling, Hemostasis, Host-pathogen Interaction, Innate Immune System, Lymphocyte Activation, Lymphocyte Trafficking, Phagocytosis and Degradation, TLR Signaling	0.601	0.287	0.0396	1.16	1.52	1.03	2.24	0.056	1.25181	1	-0.0469	0.381	-0.793	0.699	0.968	0.577	1.62	0.904	0.0438316	1	1.23	0.379	0.489	1.97	2.35	1.4	3.93	0.00631	2.19997	0.309	-0.468	0.341	-1.14	0.202	0.723	0.455	1.15	0.22	0.657577	1	0.814	0.383	0.0629	1.56	1.76	1.04	2.96
Itln1	NM_010584.3:853	Innate Immune System	-1.13	0.593	-2.29	0.0362	0.458	0.204	1.03	0.08	1.09691	1	-1.3	0.783	-2.84	0.233	0.406	0.14	1.18	0.12	0.920819	1	0.414	0.781	-1.12	1.95	1.33	0.461	3.85	0.605	0.218245	1	-0.0656	0.55	-1.14	1.01	0.956	0.453	2.02	0.909	0.0414361	1	1.65	0.791	0.0985	3.2	3.14	1.07	9.18
Jak1	NM_146145.2:4080	Cytokine Signaling, Hemostasis, Host-pathogen Interaction, NLR signaling, Th1 Differentiation, Th17 Differentiation, Treg Differentiation, Type I Interferon Signaling, Type II Interferon Signaling	0.062	0.0471	-0.0304	0.154	1.04	0.979	1.11	0.211	0.675718	1	0.231	0.0624	0.109	0.353	1.17	1.08	1.28	0.00265	2.57675	0.632	0.111	0.0624	-0.0111	0.233	1.08	0.992	1.18	0.098	1.00877	1	0.196	0.0592	0.0796	0.312	1.15	1.06	1.24	0.0163	1.78781	0.675	0.0757	0.0673	-0.0561	0.208	1.05	0.962	1.15
Jak2	NM_001048177.1:730	Chemokine Signaling, Cytokine Signaling, Hemostasis, Host-pathogen Interaction, Oxidative Stress, Th1 Differentiation, Th17 Differentiation, Type II Interferon Signaling	0.173	0.0512	0.0725	0.273	1.13	1.05	1.21	0.00495	2.30539	0.361	0.128	0.0677	-0.00421	0.261	1.09	0.997	1.2	0.0802	1.09583	1	0.108	0.0677	-0.0245	0.241	1.08	0.983	1.18	0.134	0.872895	1	-0.0196	0.0597	-0.137	0.0974	0.986	0.91	1.07	0.753	0.123205	1	-0.0399	0.0787	-0.194	0.114	0.973	0.874	1.08
Jak3	NM_010589.5:145	Chemokine Signaling, Cytokine Signaling, Hemostasis, Host-pathogen Interaction, Lymphocyte Activation, Th17 Differentiation, Th2 Differentiation	0.062	0.142	-0.217	0.341	1.04	0.86	1.27	0.67	0.173925	1	-0.115	0.19	-0.487	0.258	0.924	0.714	1.2	0.556	0.254925	1	0.194	0.189	-0.176	0.563	1.14	0.885	1.48	0.324	0.489455	1	-0.131	0.142	-0.409	0.148	0.913	0.753	1.11	0.392	0.406714	1	0.18	0.177	-0.166	0.527	1.13	0.891	1.44
Kir3dl1	NM_177749.3:942	Adaptive Immune System, Lymphocyte Activation	0.0201	0.33	-0.627	0.667	1.01	0.648	1.59	0.952	0.0213631	1	0.462	0.44	-0.399	1.32	1.38	0.758	2.5	0.312	0.505845	1	0.569	0.433	-0.279	1.42	1.48	0.824	2.67	0.211	0.675718	1	0.701	0.415	-0.112	1.51	1.63	0.925	2.86	0.142	0.847712	1	1.02	0.421	0.199	1.85	2.03	1.15	3.6
Kir3dl2	NM_177748.2:1519	Adaptive Immune System, Lymphocyte Activation	-1.19	0.364	-1.91	-0.48	0.437	0.267	0.717	0.00598	2.2233	0.387	0.265	0.481	-0.678	1.21	1.2	0.625	2.31	0.591	0.228413	1	-0.065	0.481	-1.01	0.878	0.956	0.497	1.84	0.895	0.048177	1	1.53	0.577	0.4	2.66	2.89	1.32	6.33	0.0379	1.42136	1	1.47	0.776	-0.0492	2.99	2.77	0.966	7.96
Kit	NM_001122733.1:4275	Cytokine Signaling, Lymphocyte Activation	-0.206	0.162	-0.523	0.111	0.867	0.696	1.08	0.225	0.647817	1	0.289	0.213	-0.129	0.708	1.22	0.915	1.63	0.198	0.703335	1	0.0606	0.214	-0.358	0.479	1.04	0.78	1.39	0.781	0.107349	1	0.403	0.127	0.154	0.652	1.32	1.11	1.57	0.0193	1.71444	0.716	0.174	0.13	-0.0808	0.429	1.13	0.946	1.35
Klra5	NM_008463.2:174	Adaptive Immune System, Host-pathogen Interaction	-0.145	0.595	-1.31	1.02	0.904	0.403	2.03	0.811	0.0909791	1	0.348	0.749	-1.12	1.82	1.27	0.46	3.52	0.65	0.187087	1	0.611	0.738	-0.835	2.06	1.53	0.561	4.16	0.422	0.374688	1	0.497	1.05	-1.56	2.56	1.41	0.339	5.88	0.652	0.185752	1	0.807	1.02	-1.19	2.8	1.75	0.438	6.99
Klra6	NM_008464.2:880	Adaptive Immune System, Host-pathogen Interaction	0.84	0.289	0.273	1.41	1.79	1.21	2.65	0.0123	1.91009	0.645	0.0287	0.411	-0.777	0.835	1.02	0.584	1.78	0.945	0.0245682	1	0.26	0.395	-0.513	1.03	1.2	0.701	2.05	0.521	0.283162	1	-1.06	0.499	-2.04	-0.0842	0.479	0.243	0.943	0.0773	1.11182	1	-0.601	0.538	-1.66	0.454	0.659	0.317	1.37
Klra7	NM_001110323.1:250	Adaptive Immune System, Host-pathogen Interaction	-0.264	0.666	-1.57	1.04	0.833	0.337	2.06	0.698	0.156145	1	-0.257	0.891	-2	1.49	0.837	0.25	2.81	0.778	0.10902	1	1.12	0.733	-0.315	2.56	2.18	0.804	5.89	0.15	0.823909	1	0.737	1.1	-1.41	2.89	1.67	0.375	7.41	0.527	0.278189	1	2.74	1.15	0.477	5	6.67	1.39	31.9
Klra8	NM_010650.3:842	Adaptive Immune System, Host-pathogen Interaction	0.571	0.387	-0.189	1.33	1.49	0.877	2.51	0.165	0.782516	1	0.961	0.509	-0.0359	1.96	1.95	0.975	3.89	0.0814	1.08938	1	1.15	0.5	0.167	2.13	2.22	1.12	4.37	0.039	1.40894	0.931	0.585	0.41	-0.218	1.39	1.5	0.86	2.62	0.203	0.692504	1	0.646	0.557	-0.446	1.74	1.57	0.734	3.34
Klrc1	NM_001136068.1:68	Adaptive Immune System, Host-pathogen Interaction, Lymphocyte Activation	0.472	0.365	-0.242	1.19	1.39	0.845	2.28	0.218	0.661544	1	-0.118	0.49	-1.08	0.841	0.921	0.474	1.79	0.813	0.0899095	1	1.07	0.481	0.128	2.01	2.1	1.09	4.04	0.0444	1.35262	0.976	-0.408	0.36	-1.11	0.297	0.754	0.462	1.23	0.3	0.522879	1	0.776	0.481	-0.167	1.72	1.71	0.891	3.29
Klrd1	NM_010654.2:434	Adaptive Immune System, Host-pathogen Interaction, Innate Immune System, Lymphocyte Activation	-0.323	0.461	-1.23	0.581	0.8	0.427	1.5	0.496	0.304518	1	-0.0742	0.612	-1.27	1.13	0.95	0.413	2.18	0.905	0.0433514	1	0.832	0.607	-0.358	2.02	1.78	0.78	4.06	0.194	0.712198	1	0.544	0.593	-0.619	1.71	1.46	0.651	3.26	0.395	0.403403	1	1.46	0.513	0.453	2.46	2.75	1.37	5.52
Klrk1	NM_001083322.1:144	Adaptive Immune System, Host-pathogen Interaction, Lymphocyte Activation	0.862	0.404	0.0697	1.65	1.82	1.05	3.15	0.0526	1.27901	1	0.0815	0.539	-0.975	1.14	1.06	0.509	2.2	0.882	0.0545314	1	1.39	0.532	0.346	2.43	2.62	1.27	5.4	0.0216	1.66555	0.629	-0.764	0.413	-1.57	0.0462	0.589	0.336	1.03	0.114	0.943095	1	0.548	0.563	-0.555	1.65	1.46	0.68	3.14
Lair1	NM_001113474.1:1865	Adaptive Immune System, Innate Immune System	0.804	0.24	0.334	1.27	1.75	1.26	2.42	0.0052	2.284	0.361	0.459	0.322	-0.171	1.09	1.37	0.888	2.13	0.177	0.752027	1	1.45	0.316	0.832	2.07	2.74	1.78	4.2	0.000506	3.29585	0.0966	-0.259	0.355	-0.956	0.438	0.836	0.516	1.35	0.493	0.307153	1	0.732	0.366	0.0149	1.45	1.66	1.01	2.73
Lck	NM_010693.2:1180	Adaptive Immune System, Cytokine Signaling, Hemostasis, Host-pathogen Interaction, Innate Immune System, Lymphocyte Activation, NF-kB Signaling, T Cell Receptor Signaling	0.437	0.269	-0.0899	0.965	1.35	0.94	1.95	0.128	0.89279	1	0.223	0.357	-0.477	0.923	1.17	0.719	1.9	0.543	0.2652	1	0.992	0.355	0.296	1.69	1.99	1.23	3.22	0.0152	1.81816	0.513	-0.156	0.333	-0.809	0.497	0.897	0.571	1.41	0.656	0.183096	1	0.617	0.364	-0.0952	1.33	1.53	0.936	2.51
Lcp2	NM_010696.3:2605	Adaptive Immune System, Hemostasis, Innate Immune System, Lymphocyte Activation, T Cell Receptor Signaling	0.0132	0.309	-0.593	0.619	1.01	0.663	1.54	0.967	0.0145735	1	0.123	0.423	-0.705	0.952	1.09	0.613	1.93	0.775	0.110698	1	0.533	0.413	-0.277	1.34	1.45	0.826	2.54	0.22	0.657577	1	0.28	0.535	-0.769	1.33	1.21	0.587	2.51	0.619	0.208309	1	0.78	0.356	0.0834	1.48	1.72	1.06	2.78
Lef1	NM_010703.3:1337	Lymphocyte Activation, Transcriptional Regulation	0.112	0.312	-0.5	0.724	1.08	0.707	1.65	0.725	0.139662	1	-0.209	0.419	-1.03	0.611	0.865	0.49	1.53	0.626	0.203426	1	0.361	0.414	-0.45	1.17	1.28	0.732	2.25	0.398	0.400117	1	0.00813	0.201	-0.386	0.402	1.01	0.765	1.32	0.969	0.0136762	1	0.582	0.37	-0.143	1.31	1.5	0.905	2.47
Lif	NM_008501.2:3435	Cytokine Signaling, TNF Family Signaling	0.51	0.127	0.261	0.758	1.42	1.2	1.69	0.00145	2.83863	0.213	0.1	0.171	-0.236	0.436	1.07	0.849	1.35	0.569	0.244888	1	0.228	0.17	-0.105	0.561	1.17	0.93	1.48	0.202	0.694649	1	-0.429	0.174	-0.771	-0.0877	0.743	0.586	0.941	0.0489	1.31069	1	-0.297	0.133	-0.557	-0.0362	0.814	0.679	0.975
Lilra5	NM_001081239.2:994	Adaptive Immune System	-0.162	0.325	-0.798	0.475	0.894	0.575	1.39	0.627	0.202732	1	0.58	0.428	-0.259	1.42	1.5	0.835	2.68	0.199	0.701147	1	0.661	0.428	-0.178	1.5	1.58	0.884	2.83	0.146	0.835647	1	1.04	0.496	0.0634	2.01	2.05	1.04	4.03	0.0818	1.08725	1	1.12	0.238	0.654	1.59	2.18	1.57	3.01
Lilra6	NM_011090.2:424	Adaptive Immune System, B cell Receptor Signaling	1.19	0.561	0.0944	2.29	2.29	1.07	4.91	0.053	1.27572	1	0.353	0.743	-1.1	1.81	1.28	0.466	3.5	0.642	0.192465	1	2.01	0.743	0.557	3.47	4.04	1.47	11.1	0.0178	1.74958	0.563	-0.469	0.886	-2.21	1.27	0.722	0.217	2.41	0.615	0.211125	1	0.858	0.546	-0.212	1.93	1.81	0.863	3.8
Lilrb3	NM_011095.2:2040	Adaptive Immune System, B cell Receptor Signaling	0.868	0.272	0.334	1.4	1.83	1.26	2.64	0.00714	2.1463	0.433	0.303	0.366	-0.414	1.02	1.23	0.75	2.03	0.423	0.37366	1	1.46	0.36	0.758	2.17	2.76	1.69	4.49	0.00133	2.87615	0.135	-0.364	0.306	-0.963	0.236	0.777	0.513	1.18	0.279	0.554396	1	0.791	0.449	-0.0885	1.67	1.73	0.941	3.18
Lilrb4	NM_013532.2:1262	Adaptive Immune System	1.04	0.293	0.461	1.61	2.05	1.38	3.06	0.00369	2.43297	0.294	0.546	0.391	-0.22	1.31	1.46	0.858	2.48	0.186	0.730487	1	2.06	0.387	1.3	2.82	4.17	2.47	7.06	0.000139	3.85699	0.0621	-0.424	0.334	-1.08	0.231	0.745	0.473	1.17	0.252	0.598599	1	1.09	0.497	0.117	2.07	2.13	1.08	4.19
Litaf	NM_019980.1:1100	Phagocytosis and Degradation	0.321	0.096	0.133	0.509	1.25	1.1	1.42	0.0053	2.27572	0.362	0.0567	0.127	-0.192	0.306	1.04	0.875	1.24	0.663	0.178486	1	0.131	0.127	-0.118	0.38	1.09	0.921	1.3	0.321	0.493495	1	-0.306	0.14	-0.581	-0.0311	0.809	0.669	0.979	0.0719	1.14327	1	-0.226	0.117	-0.456	0.00444	0.855	0.729	1
Lta	NM_010735.1:1115	Cytokine Signaling, Host-pathogen Interaction, NF-kB Signaling, TNF Family Signaling	0.0542	0.324	-0.582	0.69	1.04	0.668	1.61	0.87	0.0604807	1	0.168	0.437	-0.689	1.02	1.12	0.62	2.03	0.707	0.150581	1	0.764	0.431	-0.0806	1.61	1.7	0.946	3.05	0.0997	1.0013	1	0.151	0.409	-0.651	0.952	1.11	0.637	1.94	0.725	0.139662	1	0.734	0.369	0.0117	1.46	1.66	1.01	2.75
Ltb	NM_008518.2:163	Cytokine Signaling, NF-kB Signaling	-0.378	0.405	-1.17	0.417	0.77	0.444	1.33	0.368	0.434152	1	0.0711	0.537	-0.982	1.12	1.05	0.506	2.18	0.897	0.0472076	1	0.308	0.537	-0.744	1.36	1.24	0.597	2.57	0.576	0.239578	1	-0.238	0.362	-0.948	0.472	0.848	0.518	1.39	0.535	0.271646	1	0.28	0.37	-0.444	1	1.21	0.735	2.01
Ltb4r1	NM_008519.2:125	Immunometabolism	-0.161	0.195	-0.543	0.222	0.895	0.686	1.17	0.425	0.371611	1	-0.0271	0.253	-0.523	0.468	0.981	0.696	1.38	0.916	0.0381045	1	0.132	0.248	-0.354	0.617	1.1	0.782	1.53	0.604	0.218963	1	0.667	0.547	-0.404	1.74	1.59	0.756	3.34	0.268	0.571865	1	0.902	0.362	0.194	1.61	1.87	1.14	3.05
Ltb4r2	NM_020490.2:788	Immunometabolism	0.368	0.401	-0.419	1.15	1.29	0.748	2.23	0.376	0.424812	1	0.0658	0.499	-0.913	1.04	1.05	0.531	2.06	0.897	0.0472076	1	0.533	0.482	-0.412	1.48	1.45	0.751	2.79	0.289	0.539102	1	0.113	0.28	-0.436	0.662	1.08	0.739	1.58	0.701	0.154282	1	0.298	0.213	-0.12	0.716	1.23	0.921	1.64
Ltbr	NM_010736.3:1962	Cytokine Signaling, Host-pathogen Interaction, NF-kB Signaling	-0.0199	0.0447	-0.107	0.0677	0.986	0.928	1.05	0.664	0.177832	1	-0.051	0.0591	-0.167	0.0648	0.965	0.891	1.05	0.404	0.393619	1	-0.0362	0.0591	-0.152	0.0796	0.975	0.9	1.06	0.55	0.259637	1	-0.0382	0.0271	-0.0913	0.0149	0.974	0.939	1.01	0.209	0.679854	1	-0.0234	0.0726	-0.166	0.119	0.984	0.891	1.09
Ly86	NM_010745.2:725	Innate Immune System, TLR Signaling	0.334	0.315	-0.284	0.952	1.26	0.821	1.93	0.308	0.511449	1	0.331	0.419	-0.49	1.15	1.26	0.712	2.22	0.444	0.352617	1	1.42	0.417	0.602	2.24	2.67	1.52	4.71	0.00471	2.32698	0.264	0.168	0.36	-0.536	0.873	1.12	0.69	1.83	0.656	0.183096	1	1.26	0.388	0.496	2.01	2.39	1.41	4.04
Ly96	NM_016923.1:368	Adaptive Immune System, Apoptosis, Host-pathogen Interaction, Innate Immune System, MHC Class I Antigen Presentation, NF-kB Signaling, TLR Signaling	0.2	0.114	-0.0221	0.423	1.15	0.985	1.34	0.101	0.995679	1	0.304	0.15	0.00982	0.599	1.23	1.01	1.51	0.0639	1.1945	1	0.459	0.15	0.165	0.753	1.37	1.12	1.69	0.00919	2.03668	0.382	0.187	0.116	-0.0406	0.414	1.14	0.972	1.33	0.158	0.801343	1	0.342	0.138	0.0717	0.612	1.27	1.05	1.53
Maf	NM_001025577.2:43	Th2 Differentiation, Transcriptional Regulation	-0.0444	0.247	-0.529	0.44	0.97	0.693	1.36	0.86	0.0655015	1	0.127	0.327	-0.515	0.768	1.09	0.7	1.7	0.705	0.151811	1	0.612	0.326	-0.026	1.25	1.53	0.982	2.38	0.0827	1.08249	1	0.386	0.265	-0.134	0.905	1.31	0.912	1.87	0.196	0.707744	1	0.873	0.23	0.423	1.32	1.83	1.34	2.5
Map4k1	NM_008279.2:1758	TNF Family Signaling	-0.465	0.385	-1.22	0.29	0.724	0.429	1.22	0.249	0.603801	1	0.297	0.512	-0.707	1.3	1.23	0.613	2.46	0.572	0.242604	1	0.668	0.509	-0.33	1.67	1.59	0.795	3.17	0.212	0.673664	1	1.13	0.597	-0.0386	2.3	2.19	0.974	4.94	0.107	0.970616	1	1.5	0.348	0.82	2.18	2.83	1.77	4.54
Map4k2	NM_009006.2:666	TNF Family Signaling	-0.0982	0.114	-0.322	0.125	0.934	0.8	1.09	0.405	0.392545	1	0.0264	0.151	-0.269	0.322	1.02	0.83	1.25	0.864	0.0634863	1	0.0718	0.151	-0.224	0.367	1.05	0.856	1.29	0.642	0.192465	1	0.246	0.109	0.0322	0.46	1.19	1.02	1.38	0.0649	1.18776	1	0.291	0.142	0.0119	0.57	1.22	1.01	1.48
Map4k4	NM_008696.2:3425	TNF Family Signaling	0.206	0.103	0.00367	0.408	1.15	1	1.33	0.0674	1.17134	1	0.399	0.138	0.129	0.669	1.32	1.09	1.59	0.0124	1.90658	1	0.449	0.137	0.18	0.718	1.36	1.13	1.65	0.00612	2.21325	0.308	0.343	0.137	0.0749	0.611	1.27	1.05	1.53	0.046	1.33724	1	0.397	0.122	0.158	0.635	1.32	1.12	1.55
Mapk1	NM_011949.3:1210	Apoptosis, Autophagy, B cell Receptor Signaling, Chemokine Signaling, Cytokine Signaling, Hemostasis, Host-pathogen Interaction, Innate Immune System, Lymphocyte Activation, NLR signaling, T Cell Receptor Signaling, TGF-b Signaling, TLR Signaling, TNF Family Signaling	0.0233	0.0305	-0.0365	0.0831	1.02	0.975	1.06	0.459	0.338187	1	0.145	0.0403	0.0656	0.224	1.11	1.05	1.17	0.00332	2.47886	0.683	0.0405	0.0403	-0.0385	0.12	1.03	0.974	1.09	0.333	0.477556	1	0.0528	0.0653	-0.0751	0.181	1.04	0.949	1.13	0.449	0.347754	1	0.0348	0.0753	-0.113	0.182	1.02	0.925	1.13
Mapk11	NM_011161.5:2107	Cytokine Signaling, Host-pathogen Interaction, Innate Immune System, Lymphocyte Trafficking, NLR signaling, T Cell Receptor Signaling, Th17 Differentiation, TLR Signaling, TNF Family Signaling	-0.357	0.161	-0.673	-0.0406	0.781	0.627	0.972	0.0455	1.34199	1	-0.0821	0.204	-0.482	0.318	0.945	0.716	1.25	0.694	0.158641	1	-0.37	0.209	-0.781	0.0404	0.774	0.582	1.03	0.101	0.995679	1	0.115	0.0496	0.018	0.213	1.08	1.01	1.16	0.0592	1.22768	1	0.0111	0.0487	-0.0843	0.107	1.01	0.943	1.08
Mapk14	NM_011951.2:1420	Cytokine Signaling, Hemostasis, Host-pathogen Interaction, Innate Immune System, Lymphocyte Trafficking, NLR signaling, T Cell Receptor Signaling, Th17 Differentiation, TLR Signaling, TNF Family Signaling	-0.00543	0.058	-0.119	0.108	0.996	0.921	1.08	0.927	0.0329203	1	-0.00881	0.0768	-0.159	0.142	0.994	0.895	1.1	0.91	0.0409586	1	-0.0268	0.0768	-0.177	0.124	0.982	0.884	1.09	0.732	0.135489	1	0.285	0.194	-0.0951	0.664	1.22	0.936	1.58	0.192	0.716699	1	1.84e-16	0.237	-0.464	0.464	1	0.725	1.38
Mapkapk2	NM_008551.1:1991	Cytokine Signaling, Immunometabolism, Innate Immune System, TLR Signaling	0.0974	0.0476	0.00405	0.191	1.07	1	1.14	0.0617	1.20971	1	0.134	0.063	0.0104	0.257	1.1	1.01	1.2	0.0534	1.27246	1	0.167	0.063	0.0432	0.29	1.12	1.03	1.22	0.0202	1.69465	0.608	0.0385	0.0708	-0.1	0.177	1.03	0.933	1.13	0.606	0.217527	1	0.0713	0.0762	-0.0781	0.221	1.05	0.947	1.17
MAPt	NM_001038609.2:1202		0.296	0.174	-0.0444	0.636	1.23	0.97	1.55	0.112	0.950782	1	0.436	0.227	-0.00842	0.88	1.35	0.994	1.84	0.0767	1.1152	1	0.566	0.223	0.128	1	1.48	1.09	2.01	0.025	1.60206	0.712	0.133	0.224	-0.306	0.572	1.1	0.809	1.49	0.575	0.240332	1	0.301	0.159	-0.0102	0.611	1.23	0.993	1.53
Marco	NM_010766.2:350	Phagocytosis and Degradation	3.1	0.902	1.33	4.87	8.57	2.51	29.2	0.00444	2.35262	0.344	0.524	1.2	-1.82	2.87	1.44	0.283	7.32	0.669	0.174574	1	3.3	1.07	1.21	5.39	9.82	2.31	41.9	0.00861	2.065	0.374	-3.32	1.24	-5.75	-0.892	0.1	0.0186	0.539	0.0366	1.43652	1	-0.0199	1.26	-2.48	2.44	0.986	0.179	5.43
Masp1	NM_008555.2:210	Complement System, Host-pathogen Interaction, Innate Immune System	0.0689	0.28	-0.479	0.617	1.05	0.717	1.53	0.809	0.0920515	1	0.456	0.36	-0.25	1.16	1.37	0.841	2.24	0.228	0.642065	1	0.724	0.358	0.0233	1.43	1.65	1.02	2.69	0.0639	1.1945	1	0.475	0.256	-0.0268	0.977	1.39	0.982	1.97	0.113	0.946922	1	0.748	0.45	-0.134	1.63	1.68	0.912	3.1
Masp2	NM_010767.3:363	Complement System, Host-pathogen Interaction	-0.00575	0.341	-0.674	0.662	0.996	0.627	1.58	0.987	0.00568285	1	0.245	0.443	-0.622	1.11	1.19	0.65	2.16	0.589	0.229885	1	0.0328	0.447	-0.842	0.908	1.02	0.558	1.88	0.943	0.0254883	1	1.5	1.46	-1.37	4.36	2.82	0.387	20.6	0.346	0.460924	1	0.0573	0.749	-1.41	1.52	1.04	0.376	2.88
Mbp	NM_010777.3:761	Lymphocyte Trafficking	-0.157	0.102	-0.357	0.0427	0.897	0.781	1.03	0.147	0.832683	1	-0.155	0.135	-0.419	0.11	0.898	0.748	1.08	0.273	0.563837	1	-0.273	0.135	-0.538	-0.00894	0.827	0.689	0.994	0.0638	1.19518	1	-0.0363	0.137	-0.305	0.233	0.975	0.809	1.17	0.8	0.09691	1	-0.155	0.13	-0.409	0.0988	0.898	0.753	1.07
Mif	NM_010798.2:373	Cytokine Signaling, Hemostasis, Innate Immune System, Lymphocyte Activation	-0.00607	0.0593	-0.122	0.11	0.996	0.919	1.08	0.92	0.0362122	1	-0.0436	0.0785	-0.197	0.11	0.97	0.872	1.08	0.588	0.230623	1	0.0425	0.0785	-0.111	0.196	1.03	0.926	1.15	0.598	0.223299	1	-0.0872	0.0561	-0.197	0.0227	0.941	0.872	1.02	0.171	0.767004	1	-0.00116	0.0678	-0.134	0.132	0.999	0.911	1.1
Mme	NM_008604.3:285	Innate Immune System	-0.527	0.265	-1.05	-0.00715	0.694	0.484	0.995	0.0684	1.16494	1	0.165	0.353	-0.526	0.857	1.12	0.694	1.81	0.647	0.189096	1	-0.474	0.361	-1.18	0.234	0.72	0.441	1.18	0.213	0.67162	1	1.06	0.373	0.333	1.8	2.09	1.26	3.47	0.0291	1.53611	0.918	0.411	0.276	-0.13	0.952	1.33	0.914	1.93
Mr1	NM_008209.4:1360	MHC Class I Antigen Presentation	0.119	0.119	-0.114	0.352	1.09	0.924	1.28	0.336	0.473661	1	0.558	0.156	0.252	0.864	1.47	1.19	1.82	0.00339	2.4698	0.683	0.796	0.155	0.493	1.1	1.74	1.41	2.14	0.000189	3.72354	0.0621	0.575	0.164	0.254	0.897	1.49	1.19	1.86	0.0127	1.8962	0.611	0.809	0.178	0.46	1.16	1.75	1.38	2.23
Ms4a1	NM_007641.5:166	Lymphocyte Activation	-1.18	0.641	-2.43	0.0781	0.442	0.185	1.06	0.089	1.05061	1	0.773	0.847	-0.888	2.43	1.71	0.54	5.4	0.378	0.422508	1	0.0651	0.848	-1.6	1.73	1.05	0.33	3.31	0.94	0.0268721	1	2.55	0.91	0.769	4.34	5.87	1.7	20.2	0.031	1.50864	0.928	1.83	0.567	0.723	2.95	3.57	1.65	7.71
Msr1	NM_001113326.1:555	Phagocytosis and Degradation	0.516	0.214	0.0962	0.936	1.43	1.07	1.91	0.0315	1.50169	1	0.188	0.287	-0.374	0.751	1.14	0.772	1.68	0.523	0.281498	1	1.08	0.283	0.526	1.63	2.11	1.44	3.11	0.00214	2.66959	0.174	-0.196	0.238	-0.661	0.27	0.873	0.632	1.21	0.442	0.354578	1	0.694	0.327	0.0529	1.33	1.62	1.04	2.52
Muc1	NM_013605.1:1445	Cytokine Signaling, Innate Immune System	0.656	0.641	-0.601	1.91	1.58	0.659	3.76	0.325	0.488117	1	0.108	0.847	-1.55	1.77	1.08	0.341	3.41	0.9	0.0457575	1	-0.0583	0.847	-1.72	1.6	0.96	0.304	3.03	0.946	0.0241089	1	-1.78	1.31	-4.35	0.793	0.292	0.0491	1.73	0.224	0.649752	1	-0.928	0.372	-1.66	-0.2	0.526	0.317	0.871
Mx1	NM_010846.1:2485	Cytokine Signaling, Host-pathogen Interaction, Type I Interferon Signaling	0.382	0.0974	0.191	0.573	1.3	1.14	1.49	0.00175	2.75696	0.227	0.0874	0.13	-0.167	0.342	1.06	0.891	1.27	0.512	0.29073	1	0.195	0.129	-0.059	0.448	1.14	0.96	1.36	0.157	0.8041	1	-0.336	0.137	-0.604	-0.0667	0.792	0.658	0.955	0.0501	1.30016	1	-0.226	0.126	-0.472	0.0213	0.855	0.721	1.01
Myd88	NM_010851.2:1595	Adaptive Immune System, Cytokine Signaling, Host-pathogen Interaction, Innate Immune System, Lymphocyte Activation, MHC Class I Antigen Presentation, NF-kB Signaling, NLR signaling, TLR Signaling	0.101	0.0752	-0.0469	0.248	1.07	0.968	1.19	0.204	0.69037	1	-0.00271	0.0995	-0.198	0.192	0.998	0.872	1.14	0.979	0.00921731	1	0.0859	0.0995	-0.109	0.281	1.06	0.927	1.21	0.404	0.393619	1	-0.148	0.0603	-0.267	-0.0301	0.902	0.831	0.979	0.0491	1.30892	1	-0.0597	0.11	-0.275	0.155	0.959	0.827	1.11
Ncam1	NM_001113204.1:740	Cell Adhesion, Cytokine Signaling, Type II Interferon Signaling	-0.393	0.194	-0.774	-0.0127	0.761	0.585	0.991	0.0639	1.1945	1	-0.0245	0.256	-0.527	0.478	0.983	0.694	1.39	0.925	0.0338583	1	0.118	0.256	-0.384	0.621	1.09	0.766	1.54	0.652	0.185752	1	0.548	0.149	0.257	0.84	1.46	1.19	1.79	0.0103	1.98716	0.541	0.695	0.213	0.278	1.11	1.62	1.21	2.16
Ncf4	NM_008677.2:741	Adaptive Immune System, Host-pathogen Interaction, Innate Immune System, Lymphocyte Trafficking, MHC Class I Antigen Presentation, Phagocytosis and Degradation	0.159	0.276	-0.381	0.7	1.12	0.768	1.62	0.573	0.241845	1	-0.212	0.367	-0.931	0.507	0.863	0.524	1.42	0.574	0.241088	1	0.772	0.365	0.057	1.49	1.71	1.04	2.8	0.0542	1.266	1	-0.139	0.322	-0.77	0.492	0.908	0.586	1.41	0.681	0.166853	1	0.847	0.278	0.302	1.39	1.8	1.23	2.62
Nefl	NM_010910.1:1870		0.469	0.228	0.0217	0.916	1.38	1.02	1.89	0.0606	1.21753	1	1.35	0.305	0.754	1.95	2.55	1.69	3.87	0.000679	3.16813	0.338	1.04	0.309	0.439	1.65	2.06	1.36	3.14	0.0049	2.3098	0.268	0.903	0.297	0.321	1.49	1.87	1.25	2.8	0.0228	1.64207	0.799	0.581	0.284	0.0253	1.14	1.5	1.02	2.2
Nfatc1	NM_016791.4:1570	Adaptive Immune System, B cell Receptor Signaling, Host-pathogen Interaction, Innate Immune System, Lymphocyte Activation, T Cell Receptor Signaling, Transcriptional Regulation	0.00327	0.0726	-0.139	0.146	1	0.908	1.11	0.965	0.0154727	1	-0.0254	0.0961	-0.214	0.163	0.983	0.862	1.12	0.796	0.0990869	1	-0.00439	0.0961	-0.193	0.184	0.997	0.875	1.14	0.964	0.015923	1	0.0342	0.0727	-0.108	0.177	1.02	0.928	1.13	0.655	0.183759	1	0.0552	0.103	-0.146	0.256	1.04	0.904	1.19
Nfatc2	NM_001037177.1:1559	Adaptive Immune System, B cell Receptor Signaling, Host-pathogen Interaction, Innate Immune System, Lymphocyte Activation, T Cell Receptor Signaling, Transcriptional Regulation	0.211	0.124	-0.0313	0.453	1.16	0.979	1.37	0.112	0.950782	1	0.103	0.165	-0.22	0.426	1.07	0.859	1.34	0.543	0.2652	1	0.286	0.164	-0.0356	0.607	1.22	0.976	1.52	0.105	0.978811	1	0.0179	0.127	-0.23	0.266	1.01	0.852	1.2	0.892	0.0496351	1	0.198	0.159	-0.113	0.51	1.15	0.924	1.42
Nfatc3	NM_010901.2:2260	Adaptive Immune System, B cell Receptor Signaling, Host-pathogen Interaction, Innate Immune System, T Cell Receptor Signaling, Transcriptional Regulation	0.0441	0.0336	-0.0217	0.11	1.03	0.985	1.08	0.212	0.673664	1	0.194	0.0445	0.107	0.281	1.14	1.08	1.22	0.000764	3.11691	0.338	0.169	0.0445	0.0816	0.256	1.12	1.06	1.19	0.00223	2.6517	0.174	0.156	0.0486	0.0602	0.251	1.11	1.04	1.19	0.0187	1.72816	0.716	0.13	0.0578	0.0168	0.243	1.09	1.01	1.18
Nfil3	NM_017373.3:1299	Transcriptional Regulation	0.209	0.199	-0.181	0.598	1.16	0.882	1.51	0.313	0.504456	1	-0.543	0.269	-1.07	-0.0148	0.686	0.476	0.99	0.0651	1.18642	1	0.643	0.26	0.133	1.15	1.56	1.1	2.22	0.0281	1.55129	0.751	-0.897	0.265	-1.42	-0.378	0.537	0.375	0.77	0.0148	1.82974	0.658	0.289	0.27	-0.24	0.818	1.22	0.847	1.76
Nfkb1	NM_008689.2:2125	Adaptive Immune System, Apoptosis, B cell Receptor Signaling, Chemokine Signaling, Cytokine Signaling, Host-pathogen Interaction, Inflammasomes, Innate Immune System, NF-kB Signaling, NLR signaling, Oxidative Stress, T Cell Receptor Signaling, Th1 Differentiation, TLR Signaling, TNF Family Signaling, Transcriptional Regulation	0.05	0.0544	-0.0567	0.157	1.04	0.961	1.11	0.375	0.425969	1	0.0635	0.072	-0.0776	0.205	1.04	0.948	1.15	0.394	0.404504	1	-0.012	0.072	-0.153	0.129	0.992	0.899	1.09	0.87	0.0604807	1	0.0181	0.0456	-0.0713	0.108	1.01	0.952	1.08	0.705	0.151811	1	-0.0574	0.0439	-0.143	0.0286	0.961	0.905	1.02
Nfkb2	NM_019408.2:1150	Cytokine Signaling, Host-pathogen Interaction, Inflammasomes, Innate Immune System, NF-kB Signaling, NLR signaling, TLR Signaling, Transcriptional Regulation	0.0587	0.0838	-0.106	0.223	1.04	0.929	1.17	0.496	0.304518	1	-0.2	0.111	-0.417	0.0176	0.871	0.749	1.01	0.0949	1.02273	1	-0.00859	0.111	-0.226	0.209	0.994	0.855	1.16	0.939	0.0273344	1	-0.264	0.104	-0.467	-0.0608	0.833	0.723	0.959	0.0437	1.35952	1	-0.0729	0.132	-0.332	0.186	0.951	0.795	1.14
Nfkbia	NM_010907.2:646	Adaptive Immune System, Apoptosis, B cell Receptor Signaling, Chemokine Signaling, Cytokine Signaling, Host-pathogen Interaction, Innate Immune System, NF-kB Signaling, NLR signaling, T Cell Receptor Signaling, TLR Signaling, TNF Family Signaling, Transcriptional Regulation	0.201	0.0899	0.0249	0.377	1.15	1.02	1.3	0.0434	1.36251	1	-0.0339	0.119	-0.268	0.2	0.977	0.831	1.15	0.781	0.107349	1	0.138	0.119	-0.0958	0.371	1.1	0.936	1.29	0.268	0.571865	1	-0.144	0.111	-0.361	0.0725	0.905	0.779	1.05	0.24	0.619789	1	0.0292	0.123	-0.211	0.269	1.02	0.864	1.21
Nfkbiz	NM_030612.1:1305	Transcriptional Regulation	0.0267	0.0629	-0.0966	0.15	1.02	0.935	1.11	0.678	0.16877	1	-0.202	0.0832	-0.365	-0.0386	0.87	0.777	0.974	0.0307	1.51286	1	-0.0512	0.0832	-0.214	0.112	0.965	0.862	1.08	0.549	0.260428	1	-0.23	0.116	-0.457	-0.00296	0.853	0.728	0.998	0.0943	1.02549	1	-0.0795	0.112	-0.298	0.139	0.946	0.813	1.1
Ngf	NM_001112698.1:630		0.747	0.198	0.359	1.13	1.68	1.28	2.19	0.0023	2.63827	0.259	1.05	0.261	0.539	1.56	2.07	1.45	2.96	0.00146	2.83565	0.428	1.37	0.261	0.855	1.88	2.58	1.81	3.68	0.000162	3.79048	0.0621	0.367	0.216	-0.0567	0.79	1.29	0.961	1.73	0.141	0.850781	1	0.683	0.195	0.3	1.07	1.61	1.23	2.09
Nod2	NM_145857.2:2890	Cytokine Signaling, Host-pathogen Interaction, Innate Immune System, Lymphocyte Activation, NLR signaling, TLR Signaling, TNF Family Signaling	0.216	0.271	-0.314	0.747	1.16	0.804	1.68	0.439	0.357535	1	-0.249	0.357	-0.949	0.452	0.842	0.518	1.37	0.499	0.301899	1	0.121	0.354	-0.573	0.815	1.09	0.672	1.76	0.738	0.131944	1	-0.431	0.221	-0.863	0.0018	0.742	0.55	1	0.0988	1.00524	1	-0.0637	0.187	-0.43	0.302	0.957	0.742	1.23
Nos1	NM_008712.2:2985		-0.121	0.293	-0.695	0.453	0.919	0.618	1.37	0.686	0.163676	1	1.6	0.383	0.846	2.35	3.03	1.8	5.09	0.0011	2.95861	0.351	1.01	0.385	0.258	1.77	2.02	1.2	3.4	0.0208	1.68194	0.617	1.43	0.278	0.885	1.98	2.7	1.85	3.93	0.00214	2.66959	0.228	0.842	0.273	0.307	1.38	1.79	1.24	2.6
Nos2	NM_010927.3:3715	Cytokine Signaling, Hemostasis, Host-pathogen Interaction, Innate Immune System	0.322	0.581	-0.817	1.46	1.25	0.568	2.75	0.589	0.229885	1	-0.586	0.797	-2.15	0.976	0.666	0.226	1.97	0.475	0.323306	1	1.38	0.769	-0.123	2.89	2.61	0.918	7.42	0.0952	1.02136	1	-1.15	0.776	-2.67	0.373	0.451	0.157	1.3	0.19	0.721246	1	0.981	0.662	-0.318	2.28	1.97	0.802	4.85
Notch1	NM_008714.2:1425	Host-pathogen Interaction, Th2 Differentiation	-0.13	0.111	-0.347	0.0866	0.914	0.786	1.06	0.26	0.585027	1	-0.296	0.148	-0.586	-0.00684	0.814	0.666	0.995	0.0661	1.1798	1	-0.246	0.148	-0.535	0.0434	0.843	0.69	1.03	0.12	0.920819	1	-0.0779	0.114	-0.301	0.146	0.947	0.811	1.11	0.52	0.283997	1	-0.0248	0.107	-0.234	0.185	0.983	0.85	1.14
Notch2	NM_010928.1:5110	Host-pathogen Interaction, Lymphocyte Activation, Th2 Differentiation	0.259	0.107	0.0489	0.469	1.2	1.03	1.38	0.0311	1.50724	1	0.608	0.142	0.329	0.887	1.52	1.26	1.85	0.000906	3.04287	0.338	0.754	0.142	0.476	1.03	1.69	1.39	2.04	0.000141	3.85078	0.0621	0.494	0.126	0.247	0.741	1.41	1.19	1.67	0.00781	2.10735	0.47	0.631	0.142	0.353	0.909	1.55	1.28	1.88
Nox1	NM_172203.1:475	Oxidative Stress	0.457	0.326	-0.182	1.1	1.37	0.882	2.14	0.184	0.735182	1	0.15	0.431	-0.696	0.995	1.11	0.617	1.99	0.734	0.134304	1	0.256	0.431	-0.59	1.1	1.19	0.665	2.15	0.563	0.249492	1	-0.134	0.342	-0.805	0.537	0.912	0.573	1.45	0.71	0.148742	1	-0.0277	0.255	-0.527	0.472	0.981	0.694	1.39
Nox4	NM_015760.4:1535	Oxidative Stress	-0.287	0.193	-0.665	0.0914	0.82	0.631	1.07	0.161	0.793174	1	0.262	0.234	-0.197	0.72	1.2	0.872	1.65	0.284	0.546682	1	0.233	0.234	-0.226	0.692	1.18	0.855	1.62	0.338	0.471083	1	0.585	0.241	0.112	1.06	1.5	1.08	2.08	0.0514	1.28904	1	0.56	0.308	-0.0446	1.16	1.47	0.97	2.24
Npc1	NM_008720.2:2645	Phagocytosis and Degradation	-0.0967	0.0901	-0.273	0.0798	0.935	0.827	1.06	0.302	0.519993	1	-0.0223	0.119	-0.256	0.212	0.985	0.837	1.16	0.855	0.0680339	1	-0.256	0.12	-0.49	-0.021	0.838	0.712	0.986	0.0523	1.2815	1	0.0716	0.144	-0.211	0.354	1.05	0.864	1.28	0.637	0.195861	1	-0.158	0.0982	-0.35	0.0347	0.896	0.784	1.02
Nt5e	NM_011851.3:1600	Immunometabolism	0.51	0.592	-0.65	1.67	1.42	0.637	3.18	0.404	0.393619	1	0.398	0.784	-1.14	1.93	1.32	0.454	3.82	0.62	0.207608	1	-0.0601	0.784	-1.6	1.48	0.959	0.331	2.78	0.94	0.0268721	1	-0.0138	0.564	-1.12	1.09	0.99	0.46	2.13	0.981	0.00833099	1	-0.472	0.497	-1.45	0.503	0.721	0.367	1.42
P2rx7	NM_001038839.2:378		0.25	0.101	0.0526	0.447	1.19	1.04	1.36	0.0275	1.56067	1	0.197	0.133	-0.0635	0.458	1.15	0.957	1.37	0.162	0.790485	1	0.354	0.133	0.0932	0.614	1.28	1.07	1.53	0.0196	1.70774	0.598	-0.012	0.155	-0.315	0.291	0.992	0.804	1.22	0.94	0.0268721	1	0.144	0.135	-0.121	0.41	1.11	0.92	1.33
Pax5	NM_008782.2:90	Transcriptional Regulation	-1.05	0.675	-2.37	0.277	0.485	0.194	1.21	0.145	0.838632	1	0.974	0.89	-0.77	2.72	1.96	0.586	6.58	0.294	0.531653	1	-0.207	0.897	-1.97	1.55	0.866	0.256	2.93	0.821	0.0856568	1	2.65	1.04	0.609	4.7	6.29	1.53	26	0.0439	1.35754	1	1.44	0.584	0.298	2.59	2.72	1.23	6.01
Pdcd1	NM_008798.1:1134	Adaptive Immune System, Cell Adhesion, Lymphocyte Activation, T Cell Receptor Signaling	0.394	0.426	-0.441	1.23	1.31	0.737	2.34	0.372	0.429457	1	-0.689	0.612	-1.89	0.511	0.62	0.27	1.43	0.281	0.551294	1	-0.129	0.583	-1.27	1.01	0.914	0.414	2.02	0.828	0.0819697	1	0.429	0.734	-1.01	1.87	1.35	0.496	3.65	0.581	0.235824	1	2.05	0.94	0.204	3.89	4.13	1.15	14.8
Pdcd1lg2	NM_021396.2:1870	Adaptive Immune System, Cell Adhesion, Lymphocyte Activation	-0.119	0.509	-1.12	0.878	0.921	0.462	1.84	0.819	0.0867161	1	0.192	0.692	-1.16	1.55	1.14	0.446	2.92	0.786	0.104577	1	1.63	0.662	0.338	2.93	3.11	1.26	7.63	0.0281	1.55129	0.751	-1.58	0.472	-2.51	-0.66	0.333	0.176	0.633	0.0153	1.81531	0.672	-0.555	0.619	-1.77	0.659	0.681	0.294	1.58
Pdcd2	NM_008799.2:837	Apoptosis	-0.0362	0.0705	-0.174	0.102	0.975	0.886	1.07	0.617	0.209715	1	-0.0615	0.0933	-0.244	0.121	0.958	0.844	1.09	0.521	0.283162	1	-0.0941	0.0933	-0.277	0.0888	0.937	0.825	1.06	0.332	0.478862	1	-0.0211	0.0704	-0.159	0.117	0.985	0.896	1.08	0.774	0.111259	1	-0.0538	0.0806	-0.212	0.104	0.963	0.863	1.07
Pdgfb	NM_011057.3:2325	Cytokine Signaling, Hemostasis, Host-pathogen Interaction	-0.331	0.224	-0.771	0.109	0.795	0.586	1.08	0.164	0.785156	1	-0.153	0.296	-0.734	0.428	0.899	0.601	1.34	0.613	0.21254	1	-0.012	0.296	-0.592	0.568	0.992	0.663	1.48	0.968	0.0141246	1	0.39	0.206	-0.0142	0.794	1.31	0.99	1.73	0.107	0.970616	1	0.534	0.174	0.193	0.875	1.45	1.14	1.83
Pdgfrb	NM_008809.1:1185	Cytokine Signaling, Host-pathogen Interaction, Oxidative Stress	-0.189	0.196	-0.573	0.195	0.877	0.672	1.14	0.352	0.453457	1	-0.0887	0.259	-0.596	0.419	0.94	0.662	1.34	0.737	0.132533	1	-0.0689	0.259	-0.576	0.438	0.953	0.671	1.36	0.794	0.100179	1	0.324	0.0855	0.156	0.491	1.25	1.11	1.41	0.00915	2.03858	0.517	0.347	0.285	-0.212	0.906	1.27	0.863	1.87
Pecam1	NM_008816.2:1100	Cell Adhesion, Hemostasis, Host-pathogen Interaction, Innate Immune System, Lymphocyte Trafficking	-0.0834	0.164	-0.406	0.239	0.944	0.755	1.18	0.621	0.206908	1	-0.017	0.218	-0.443	0.409	0.988	0.735	1.33	0.939	0.0273344	1	0.166	0.217	-0.26	0.592	1.12	0.835	1.51	0.46	0.337242	1	0.263	0.138	-0.00741	0.534	1.2	0.995	1.45	0.105	0.978811	1	0.446	0.202	0.0504	0.842	1.36	1.04	1.79
Phlpp1	NM_133821.3:3246	Treg Differentiation	0.297	0.18	-0.0562	0.649	1.23	0.962	1.57	0.123	0.910095	1	0.317	0.238	-0.15	0.784	1.25	0.901	1.72	0.206	0.686133	1	0.0946	0.239	-0.373	0.562	1.07	0.772	1.48	0.698	0.156145	1	0.0231	0.195	-0.359	0.405	1.02	0.78	1.32	0.91	0.0409586	1	-0.199	0.163	-0.519	0.12	0.871	0.698	1.09
Phlpp2	NM_001122594.2:7105	Treg Differentiation	0.421	0.293	-0.154	0.996	1.34	0.898	1.99	0.175	0.756962	1	0.384	0.388	-0.377	1.14	1.3	0.77	2.21	0.341	0.467246	1	0.168	0.388	-0.594	0.929	1.12	0.663	1.9	0.673	0.171985	1	-0.0489	0.309	-0.654	0.557	0.967	0.635	1.47	0.879	0.0560111	1	-0.253	0.135	-0.517	0.0104	0.839	0.699	1.01
Pigr	NM_011082.3:585	Innate Immune System	0.0758	0.0901	-0.101	0.252	1.05	0.933	1.19	0.415	0.381952	1	-0.0202	0.119	-0.254	0.213	0.986	0.839	1.16	0.868	0.0614803	1	0.0333	0.119	-0.2	0.267	1.02	0.87	1.2	0.784	0.105684	1	-0.121	0.117	-0.349	0.108	0.92	0.785	1.08	0.341	0.467246	1	-0.0672	0.0873	-0.238	0.104	0.954	0.848	1.07
Pla2g2a	NM_001082531.1:220	Immunometabolism, Innate Immune System	0.425	0.62	-0.79	1.64	1.34	0.578	3.12	0.505	0.296709	1	0.105	0.821	-1.5	1.71	1.08	0.353	3.28	0.9	0.0457575	1	0.284	0.821	-1.32	1.89	1.22	0.399	3.71	0.734	0.134304	1	-0.603	0.75	-2.07	0.867	0.658	0.238	1.82	0.452	0.344862	1	-0.424	0.592	-1.58	0.737	0.745	0.334	1.67
Pla2g2e	NM_012044.2:224	Immunometabolism	0.587	0.313	-0.0271	1.2	1.5	0.981	2.3	0.0837	1.07727	1	0.856	0.438	-0.00125	1.71	1.81	0.999	3.28	0.0722	1.14146	1	1.04	0.428	0.205	1.88	2.06	1.15	3.68	0.0298	1.52578	0.785	0.455	0.244	-0.0236	0.933	1.37	0.984	1.91	0.112	0.950782	1	0.646	0.517	-0.368	1.66	1.57	0.775	3.16
Pla2g4a	NM_008869.2:1525		-0.113	0.0936	-0.297	0.0699	0.924	0.814	1.05	0.247	0.607303	1	0.00841	0.124	-0.234	0.251	1.01	0.85	1.19	0.947	0.02365	1	-0.0959	0.124	-0.338	0.147	0.936	0.791	1.11	0.453	0.343902	1	0.124	0.0847	-0.0415	0.29	1.09	0.972	1.22	0.192	0.716699	1	0.0446	0.137	-0.224	0.314	1.03	0.856	1.24
Pla2g5	NM_001122954.1:1540		0.168	0.36	-0.537	0.872	1.12	0.689	1.83	0.649	0.187755	1	0.17	0.475	-0.761	1.1	1.13	0.59	2.15	0.726	0.139063	1	0.211	0.475	-0.721	1.14	1.16	0.607	2.21	0.665	0.177178	1	-0.284	0.388	-1.05	0.477	0.821	0.484	1.39	0.492	0.308035	1	-0.244	0.163	-0.563	0.0754	0.845	0.677	1.05
Plau	NM_008873.2:1950	Complement System, Hemostasis, Innate Immune System, NF-kB Signaling	-0.194	0.284	-0.75	0.361	0.874	0.594	1.28	0.505	0.296709	1	-0.544	0.376	-1.28	0.194	0.686	0.412	1.14	0.172	0.764472	1	0.242	0.375	-0.493	0.976	1.18	0.711	1.97	0.53	0.275724	1	0.0729	0.227	-0.373	0.518	1.05	0.772	1.43	0.759	0.119758	1	0.857	0.315	0.239	1.48	1.81	1.18	2.78
Plaur	NM_011113.3:1085	Complement System, Hemostasis, Innate Immune System	-0.164	0.0962	-0.352	0.0248	0.893	0.783	1.02	0.112	0.950782	1	-0.619	0.128	-0.87	-0.368	0.651	0.547	0.775	0.000324	3.48945	0.338	-0.316	0.126	-0.564	-0.068	0.803	0.676	0.954	0.0267	1.57349	0.737	-0.399	0.13	-0.653	-0.144	0.758	0.636	0.905	0.0219	1.65956	0.775	-0.1	0.169	-0.431	0.231	0.933	0.742	1.17
Plp1	NM_011123.2:795		-0.121	0.178	-0.469	0.227	0.92	0.722	1.17	0.507	0.294992	1	0.875	0.232	0.421	1.33	1.83	1.34	2.51	0.00229	2.64016	0.584	0.517	0.233	0.0596	0.974	1.43	1.04	1.96	0.0452	1.34486	0.976	1.11	0.191	0.733	1.48	2.15	1.66	2.79	0.00115	2.9393	0.17	0.747	0.191	0.374	1.12	1.68	1.3	2.17
Pml	NM_008884.2:2765	Cytokine Signaling, Host-pathogen Interaction, Oxidative Stress, Type II Interferon Signaling	0.0543	0.0869	-0.116	0.225	1.04	0.923	1.17	0.543	0.2652	1	0.0658	0.115	-0.159	0.291	1.05	0.895	1.22	0.577	0.238824	1	0.123	0.115	-0.102	0.349	1.09	0.932	1.27	0.303	0.518557	1	-0.00199	0.107	-0.211	0.207	0.999	0.864	1.15	0.986	0.00612309	1	0.0555	0.129	-0.196	0.308	1.04	0.873	1.24
Pou2f2	NM_001163554.1:2422	Lymphocyte Activation, Transcriptional Regulation	-0.32	0.292	-0.892	0.252	0.801	0.539	1.19	0.293	0.533132	1	0.331	0.388	-0.429	1.09	1.26	0.743	2.13	0.409	0.388277	1	0.487	0.387	-0.271	1.25	1.4	0.829	2.37	0.23	0.638272	1	0.823	0.4	0.0388	1.61	1.77	1.03	3.05	0.0854	1.06854	1	0.969	0.289	0.403	1.54	1.96	1.32	2.9
Pparg	NM_011146.1:1060	Immunometabolism, Transcriptional Regulation	-0.468	0.19	-0.841	-0.0945	0.723	0.558	0.937	0.0289	1.5391	1	-0.206	0.251	-0.699	0.287	0.867	0.616	1.22	0.428	0.368556	1	-0.422	0.251	-0.915	0.0706	0.746	0.53	1.05	0.117	0.931814	1	0.198	0.171	-0.137	0.532	1.15	0.909	1.45	0.291	0.536107	1	-0.0288	0.123	-0.271	0.213	0.98	0.829	1.16
Prdm1	NM_007548.3:1440	Lymphocyte Activation	-0.219	0.21	-0.631	0.193	0.859	0.646	1.14	0.317	0.498941	1	0.109	0.277	-0.433	0.652	1.08	0.741	1.57	0.699	0.155523	1	0.237	0.276	-0.304	0.779	1.18	0.81	1.72	0.406	0.391474	1	0.54	0.228	0.0931	0.986	1.45	1.07	1.98	0.0556	1.25493	1	0.678	0.15	0.385	0.971	1.6	1.31	1.96
Prf1	NM_011073.2:1350	Apoptosis, Lymphocyte Activation	0.736	0.335	0.0783	1.39	1.67	1.06	2.63	0.0471	1.32698	1	0.345	0.452	-0.541	1.23	1.27	0.687	2.35	0.459	0.338187	1	0.791	0.441	-0.074	1.66	1.73	0.95	3.15	0.0964	1.01592	1	-0.431	0.295	-1.01	0.146	0.742	0.497	1.11	0.194	0.712198	1	0.0566	0.451	-0.828	0.941	1.04	0.563	1.92
Prim1	NM_008921.2:1166	Immunometabolism	0.0566	0.105	-0.15	0.263	1.04	0.901	1.2	0.6	0.221849	1	0.0038	0.139	-0.27	0.277	1	0.83	1.21	0.979	0.00921731	1	0.14	0.139	-0.132	0.412	1.1	0.912	1.33	0.332	0.478862	1	-0.108	0.158	-0.418	0.203	0.928	0.748	1.15	0.521	0.283162	1	0.03	0.15	-0.265	0.325	1.02	0.832	1.25
Prkcd	NM_011103.2:1265	Apoptosis, Autophagy, Chemokine Signaling, Cytokine Signaling, Hemostasis, Innate Immune System, Lymphocyte Activation, NLR signaling, Oxidative Stress, Type II Interferon Signaling	0.133	0.0861	-0.0354	0.302	1.1	0.976	1.23	0.145	0.838632	1	-0.00937	0.114	-0.233	0.214	0.994	0.851	1.16	0.936	0.0287242	1	-0.117	0.114	-0.341	0.106	0.922	0.79	1.08	0.321	0.493495	1	-0.148	0.11	-0.364	0.0685	0.903	0.777	1.05	0.229	0.640165	1	-0.256	0.0492	-0.352	-0.16	0.837	0.783	0.895
Psmb10	NM_013640.3:401	Adaptive Immune System, Apoptosis, B cell Receptor Signaling, Cytokine Signaling, Immunometabolism, Innate Immune System, Lymphocyte Activation, MHC Class I Antigen Presentation, NF-kB Signaling, T Cell Receptor Signaling	0.667	0.195	0.285	1.05	1.59	1.22	2.07	0.00451	2.34582	0.344	-0.138	0.258	-0.643	0.368	0.909	0.64	1.29	0.603	0.219683	1	0.404	0.257	-0.101	0.908	1.32	0.933	1.88	0.141	0.850781	1	-0.92	0.145	-1.2	-0.637	0.528	0.434	0.643	0.000706	3.1512	0.132	-0.378	0.294	-0.954	0.198	0.77	0.516	1.15
Psmb5	NM_011186.1:334	Adaptive Immune System, Apoptosis, B cell Receptor Signaling, Cytokine Signaling, Immunometabolism, Innate Immune System, MHC Class I Antigen Presentation, NF-kB Signaling, Oxidative Stress, T Cell Receptor Signaling	0.0189	0.0315	-0.0427	0.0806	1.01	0.971	1.06	0.558	0.253366	1	-0.0284	0.0416	-0.11	0.0532	0.98	0.927	1.04	0.507	0.294992	1	-0.0021	0.0416	-0.0837	0.0795	0.999	0.944	1.06	0.961	0.0172766	1	-0.0599	0.0399	-0.138	0.0183	0.959	0.909	1.01	0.184	0.735182	1	-0.0336	0.0312	-0.0948	0.0276	0.977	0.936	1.02
Psmb7	NM_011187.1:184	Adaptive Immune System, Apoptosis, B cell Receptor Signaling, Cytokine Signaling, Immunometabolism, Innate Immune System, MHC Class I Antigen Presentation, NF-kB Signaling, T Cell Receptor Signaling	0.136	0.056	0.0267	0.246	1.1	1.02	1.19	0.0299	1.52433	1	0.133	0.074	-0.0122	0.278	1.1	0.992	1.21	0.0959	1.01818	1	0.203	0.074	0.0578	0.348	1.15	1.04	1.27	0.0168	1.77469	0.535	-0.0276	0.0657	-0.156	0.101	0.981	0.897	1.07	0.689	0.161781	1	0.0424	0.0825	-0.119	0.204	1.03	0.921	1.15
Psmb9	NM_013585.2:540	Adaptive Immune System, Apoptosis, B cell Receptor Signaling, Cytokine Signaling, Immunometabolism, Innate Immune System, MHC Class I Antigen Presentation, NF-kB Signaling, T Cell Receptor Signaling	1.77	0.341	1.1	2.44	3.41	2.14	5.42	0.000174	3.75945	0.0693	-0.0771	0.452	-0.962	0.808	0.948	0.513	1.75	0.867	0.0619809	1	1.43	0.451	0.542	2.31	2.69	1.46	4.96	0.0075	2.12494	0.35	-2.08	0.235	-2.54	-1.62	0.236	0.172	0.325	0.000114	3.9431	0.0874	-0.581	0.491	-1.54	0.381	0.668	0.343	1.3
Psmc2	NM_011188.3:654	Adaptive Immune System, Apoptosis, B cell Receptor Signaling, Cytokine Signaling, Host-pathogen Interaction, Immunometabolism, Innate Immune System, MHC Class I Antigen Presentation, NF-kB Signaling, T Cell Receptor Signaling	0.117	0.0389	0.0406	0.193	1.08	1.03	1.14	0.0102	1.9914	0.567	0.119	0.0515	0.018	0.22	1.09	1.01	1.16	0.038	1.42022	1	0.115	0.0515	0.0145	0.216	1.08	1.01	1.16	0.0431	1.36552	0.976	-0.0171	0.0507	-0.116	0.0822	0.988	0.922	1.06	0.747	0.126679	1	-0.0206	0.0529	-0.124	0.083	0.986	0.917	1.06
Psmd7	NM_010817.2:1424	Adaptive Immune System, Apoptosis, B cell Receptor Signaling, Cytokine Signaling, Host-pathogen Interaction, Immunometabolism, Innate Immune System, MHC Class I Antigen Presentation, NF-kB Signaling, T Cell Receptor Signaling	0.0917	0.0443	0.0049	0.179	1.07	1	1.13	0.0589	1.22988	1	0.104	0.0586	-0.0109	0.219	1.07	0.992	1.16	0.0994	1.00261	1	0.128	0.0586	0.0134	0.243	1.09	1.01	1.18	0.0475	1.32331	1	-0.0364	0.0486	-0.132	0.0589	0.975	0.913	1.04	0.482	0.316953	1	-0.0121	0.0451	-0.101	0.0764	0.992	0.933	1.05
Ptafr	NM_001081211.1:1685	Cytokine Signaling, Host-pathogen Interaction, Innate Immune System, Type II Interferon Signaling	0.538	0.163	0.219	0.858	1.45	1.16	1.81	0.0057	2.24413	0.375	0.227	0.218	-0.2	0.654	1.17	0.871	1.57	0.316	0.500313	1	1.21	0.214	0.789	1.63	2.31	1.73	3.09	7.98e-05	4.098	0.0621	-0.157	0.187	-0.524	0.211	0.897	0.695	1.16	0.435	0.361511	1	0.825	0.257	0.322	1.33	1.77	1.25	2.51
Ptger4	NM_008965.1:315	Host-pathogen Interaction, Lymphocyte Activation	0.248	0.166	-0.0775	0.573	1.19	0.948	1.49	0.159	0.798603	1	-0.165	0.218	-0.592	0.263	0.892	0.663	1.2	0.463	0.334419	1	-0.106	0.218	-0.533	0.321	0.929	0.691	1.25	0.636	0.196543	1	-0.568	0.222	-1	-0.133	0.675	0.499	0.912	0.043	1.36653	1	-0.51	0.193	-0.888	-0.131	0.702	0.54	0.913
Ptgs2	NM_011198.3:675	Cytokine Signaling, Host-pathogen Interaction, Immunometabolism, NF-kB Signaling, Oxidative Stress, TNF Family Signaling	-0.243	0.245	-0.723	0.238	0.845	0.606	1.18	0.34	0.468521	1	-0.53	0.324	-1.16	0.104	0.693	0.446	1.08	0.126	0.899629	1	-0.0578	0.323	-0.69	0.574	0.961	0.62	1.49	0.861	0.0649968	1	-0.168	0.288	-0.733	0.398	0.89	0.602	1.32	0.582	0.235077	1	0.309	0.409	-0.493	1.11	1.24	0.71	2.16
Ptk2	NM_007982.2:1060	Apoptosis, Chemokine Signaling, Hemostasis, Host-pathogen Interaction, Innate Immune System, Lymphocyte Trafficking	-0.00282	0.0502	-0.101	0.0955	0.998	0.932	1.07	0.956	0.0195421	1	-0.0399	0.0664	-0.17	0.0902	0.973	0.889	1.06	0.558	0.253366	1	-0.0689	0.0664	-0.199	0.0612	0.953	0.871	1.04	0.318	0.497573	1	-0.0745	0.0721	-0.216	0.0669	0.95	0.861	1.05	0.342	0.465974	1	-0.103	0.0556	-0.212	0.00548	0.931	0.863	1
Ptpn2	NM_001127177.1:160	Cytokine Signaling, Lymphocyte Activation	0.0444	0.0405	-0.035	0.124	1.03	0.976	1.09	0.293	0.533132	1	0.192	0.0536	0.0874	0.297	1.14	1.06	1.23	0.00329	2.4828	0.683	0.0584	0.0536	-0.0466	0.163	1.04	0.968	1.12	0.295	0.530178	1	0.267	0.53	-0.772	1.31	1.2	0.586	2.47	0.633	0.198596	1	1.26	0.417	0.442	2.08	2.39	1.36	4.22
Ptpn22	NM_008979.1:1203	Adaptive Immune System, Lymphocyte Activation, T Cell Receptor Signaling	0.111	0.389	-0.653	0.874	1.08	0.636	1.83	0.781	0.107349	1	0.192	0.518	-0.823	1.21	1.14	0.565	2.31	0.717	0.144481	1	1.18	0.514	0.176	2.19	2.27	1.13	4.56	0.0385	1.41454	0.931	0.142	0.0253	0.0921	0.191	1.1	1.07	1.14	0.00138	2.86012	0.188	0.00773	0.0507	-0.0916	0.107	1.01	0.938	1.08
Ptpn6	NM_013545.2:1691	Adaptive Immune System, B cell Receptor Signaling, Cytokine Signaling, Hemostasis, Host-pathogen Interaction, Innate Immune System, Lymphocyte Activation, T Cell Receptor Signaling, Type I Interferon Signaling, Type II Interferon Signaling	0.000934	0.113	-0.22	0.222	1	0.858	1.17	0.994	0.00261362	1	-0.00515	0.15	-0.298	0.288	0.996	0.813	1.22	0.973	0.0118872	1	0.172	0.149	-0.121	0.465	1.13	0.92	1.38	0.27	0.568636	1	0.025	0.169	-0.307	0.357	1.02	0.809	1.28	0.887	0.0520764	1	0.202	0.173	-0.137	0.541	1.15	0.909	1.45
Ptprc	NM_011210.3:2320	Adaptive Immune System, Cell Adhesion, Innate Immune System, Lymphocyte Activation, T Cell Receptor Signaling	0.0525	0.343	-0.619	0.724	1.04	0.651	1.65	0.881	0.0550241	1	0.141	0.454	-0.749	1.03	1.1	0.595	2.04	0.761	0.118615	1	0.825	0.453	-0.0636	1.71	1.77	0.957	3.28	0.0919	1.03668	1	0.257	0.455	-0.634	1.15	1.2	0.644	2.22	0.592	0.227678	1	0.941	0.363	0.229	1.65	1.92	1.17	3.15
Rae1	NM_175112.5:1485	Cytokine Signaling, Host-pathogen Interaction, Immunometabolism	-0.0138	0.0405	-0.0932	0.0655	0.99	0.937	1.05	0.738	0.131944	1	0.0713	0.0536	-0.0337	0.176	1.05	0.977	1.13	0.206	0.686133	1	0.00263	0.0536	-0.102	0.108	1	0.931	1.08	0.962	0.0168249	1	0.127	0.0293	0.0696	0.185	1.09	1.05	1.14	0.00491	2.30892	0.38	0.0584	0.0495	-0.0385	0.155	1.04	0.974	1.11
Rbfox3	NM_001024931.2:2700		0.0315	0.155	-0.272	0.335	1.02	0.828	1.26	0.842	0.0746879	1	0.879	0.205	0.477	1.28	1.84	1.39	2.43	0.000877	3.057	0.338	0.348	0.205	-0.0538	0.749	1.27	0.963	1.68	0.113	0.946922	1	0.788	0.212	0.373	1.2	1.73	1.29	2.3	0.00989	2.0048	0.535	0.255	0.244	-0.223	0.734	1.19	0.857	1.66
Rela	NM_009045.4:645	Adaptive Immune System, Apoptosis, B cell Receptor Signaling, Chemokine Signaling, Cytokine Signaling, Host-pathogen Interaction, Inflammasomes, Innate Immune System, NF-kB Signaling, NLR signaling, Oxidative Stress, T Cell Receptor Signaling, Th1 Differentiation, TLR Signaling, TNF Family Signaling, Transcriptional Regulation	0.0845	0.0881	-0.0882	0.257	1.06	0.941	1.2	0.355	0.449772	1	-0.0966	0.117	-0.325	0.132	0.935	0.798	1.1	0.422	0.374688	1	-0.00959	0.117	-0.238	0.219	0.993	0.848	1.16	0.936	0.0287242	1	-0.162	0.0796	-0.318	-0.00617	0.894	0.802	0.996	0.0877	1.057	1	-0.0505	0.14	-0.325	0.224	0.966	0.798	1.17
Relb	NM_009046.2:2013	Cytokine Signaling, Host-pathogen Interaction, Innate Immune System, Lymphocyte Activation, NF-kB Signaling, Transcriptional Regulation	0.0508	0.0817	-0.109	0.211	1.04	0.927	1.16	0.545	0.263603	1	0.101	0.108	-0.111	0.313	1.07	0.926	1.24	0.366	0.436519	1	-0.0526	0.108	-0.264	0.159	0.964	0.833	1.12	0.635	0.197226	1	0.101	0.104	-0.102	0.304	1.07	0.932	1.23	0.366	0.436519	1	-0.0527	0.0947	-0.238	0.133	0.964	0.848	1.1
Rorc	NM_011281.2:1687	Cytokine Signaling, Lymphocyte Activation, Th17 Differentiation, Transcriptional Regulation	-0.0358	0.191	-0.411	0.339	0.975	0.752	1.27	0.855	0.0680339	1	0.151	0.253	-0.345	0.648	1.11	0.787	1.57	0.561	0.251037	1	-0.346	0.254	-0.843	0.151	0.787	0.557	1.11	0.195	0.709965	1	0.125	0.204	-0.275	0.526	1.09	0.827	1.44	0.562	0.250264	1	-0.372	0.183	-0.73	-0.0139	0.773	0.603	0.99
Runx1	NM_001111021.1:3055	Transcriptional Regulation	-0.0834	0.0887	-0.257	0.0904	0.944	0.837	1.06	0.364	0.438899	1	0.0219	0.117	-0.208	0.252	1.02	0.866	1.19	0.855	0.0680339	1	0.118	0.117	-0.112	0.348	1.09	0.925	1.27	0.333	0.477556	1	0.126	0.107	-0.0832	0.335	1.09	0.944	1.26	0.283	0.548214	1	0.222	0.129	-0.0304	0.474	1.17	0.979	1.39
Runx3	NM_019732.2:100	Transcriptional Regulation	-0.37	0.394	-1.14	0.402	0.774	0.453	1.32	0.365	0.437707	1	-0.26	0.527	-1.29	0.773	0.835	0.408	1.71	0.63	0.200659	1	0.367	0.522	-0.657	1.39	1.29	0.634	2.62	0.495	0.305395	1	0.737	0.398	-0.0435	1.52	1.67	0.97	2.86	0.114	0.943095	1	1.36	0.283	0.81	1.92	2.57	1.75	3.78
S100a8	NM_013650.2:227	Innate Immune System, TLR Signaling	1.08	0.529	0.0431	2.12	2.11	1.03	4.33	0.062	1.20761	1	-1.16	0.764	-2.66	0.341	0.448	0.159	1.27	0.154	0.812479	1	0.366	0.707	-1.02	1.75	1.29	0.493	3.37	0.613	0.21254	1	-2.18	0.735	-3.62	-0.739	0.221	0.0812	0.599	0.0251	1.60033	0.843	-0.339	0.801	-1.91	1.23	0.79	0.266	2.35
S100a9	NM_009114.2:112	Innate Immune System, TLR Signaling	1.3	0.479	0.359	2.24	2.46	1.28	4.71	0.0179	1.74715	0.833	-0.563	0.676	-1.89	0.763	0.677	0.27	1.7	0.42	0.376751	1	-0.000742	0.652	-1.28	1.28	0.999	0.412	2.42	0.999	0.000434512	1	-1.92	0.374	-2.65	-1.18	0.265	0.16	0.44	0.00216	2.66555	0.228	-1.16	0.412	-1.97	-0.353	0.447	0.256	0.783
S100b	NM_009115.3:1090		-0.704	0.325	-1.34	-0.0663	0.614	0.395	0.955	0.0497	1.30364	1	0.922	0.389	0.161	1.68	1.9	1.12	3.21	0.0337	1.47237	1	-0.00946	0.408	-0.809	0.79	0.993	0.571	1.73	0.982	0.00788851	1	1.75	0.33	1.11	2.4	3.37	2.16	5.28	0.00179	2.74715	0.205	0.813	0.441	-0.0506	1.68	1.76	0.966	3.2
Sell	NM_001164059.1:664	Adaptive Immune System, Cell Adhesion, Hemostasis, Innate Immune System	0.0784	0.609	-1.12	1.27	1.06	0.461	2.42	0.9	0.0457575	1	0.285	0.809	-1.3	1.87	1.22	0.406	3.66	0.73	0.136677	1	0.683	0.808	-0.901	2.27	1.61	0.536	4.81	0.413	0.38405	1	0.2	0.844	-1.45	1.86	1.15	0.365	3.62	0.82	0.0861861	1	0.595	0.672	-0.721	1.91	1.51	0.607	3.76
Serping1	NM_009776.3:1480	Complement System, Hemostasis, Host-pathogen Interaction, Innate Immune System	0.408	0.158	0.0983	0.717	1.33	1.07	1.64	0.0228	1.64207	0.988	-0.243	0.209	-0.653	0.167	0.845	0.636	1.12	0.266	0.575118	1	0.547	0.209	0.138	0.956	1.46	1.1	1.94	0.0212	1.67366	0.622	-0.456	0.0918	-0.636	-0.277	0.729	0.643	0.826	0.00251	2.60033	0.251	0.327	0.182	-0.0298	0.684	1.25	0.98	1.61
Sh2d1a	NM_011364.3:250	Adaptive Immune System, Host-pathogen Interaction, Lymphocyte Activation	0.624	0.244	0.145	1.1	1.54	1.11	2.15	0.024	1.61979	1	0.42	0.332	-0.231	1.07	1.34	0.852	2.1	0.228	0.642065	1	1.22	0.318	0.595	1.84	2.33	1.51	3.59	0.00209	2.67985	0.173	-0.0532	0.226	-0.496	0.39	0.964	0.709	1.31	0.822	0.0851282	1	0.709	0.389	-0.0538	1.47	1.63	0.963	2.77
Sigirr	NM_023059.3:800	Cytokine Signaling, Innate Immune System, TLR Signaling	-0.0419	0.0554	-0.151	0.0667	0.971	0.901	1.05	0.463	0.334419	1	0.107	0.0733	-0.0364	0.251	1.08	0.975	1.19	0.167	0.777284	1	-0.187	0.0733	-0.331	-0.0437	0.878	0.795	0.97	0.0239	1.6216	0.692	0.119	0.0421	0.0362	0.201	1.09	1.03	1.15	0.0303	1.51856	0.927	-0.176	0.0488	-0.271	-0.0803	0.885	0.828	0.946
Ski	NM_011385.2:1210	TGF-b Signaling	-0.0903	0.0903	-0.267	0.0867	0.939	0.831	1.06	0.336	0.473661	1	-0.0526	0.119	-0.287	0.182	0.964	0.82	1.13	0.667	0.175874	1	-0.132	0.119	-0.366	0.102	0.913	0.776	1.07	0.29	0.537602	1	0.121	0.0588	0.00622	0.237	1.09	1	1.18	0.0844	1.07366	1	0.0423	0.131	-0.214	0.299	1.03	0.862	1.23
Slamf1	NM_013730.4:95	Host-pathogen Interaction, Lymphocyte Activation	0.598	0.646	-0.668	1.86	1.51	0.63	3.64	0.371	0.430626	1	0.107	0.876	-1.61	1.82	1.08	0.327	3.54	0.905	0.0433514	1	1.49	0.847	-0.167	3.15	2.82	0.89	8.9	0.101	0.995679	1	-0.7	0.91	-2.48	1.08	0.615	0.179	2.12	0.471	0.326979	1	0.773	0.707	-0.614	2.16	1.71	0.654	4.47
Slamf7	NM_144539.5:750	Adaptive Immune System, Lymphocyte Activation	-0.0282	0.249	-0.515	0.459	0.981	0.7	1.37	0.911	0.0404816	1	-0.0254	0.332	-0.676	0.625	0.983	0.626	1.54	0.94	0.0268721	1	1.13	0.325	0.489	1.76	2.18	1.4	3.4	0.00419	2.37779	0.251	0.312	0.285	-0.247	0.87	1.24	0.843	1.83	0.316	0.500313	1	1.46	0.294	0.885	2.04	2.75	1.85	4.11
Smad3	NM_016769.3:1845	Cytokine Signaling, Host-pathogen Interaction, Lymphocyte Activation, TGF-b Signaling, Th17 Differentiation, Treg Differentiation	-0.0131	0.0642	-0.139	0.113	0.991	0.908	1.08	0.842	0.0746879	1	-0.0696	0.0849	-0.236	0.0968	0.953	0.849	1.07	0.427	0.369572	1	-0.154	0.0849	-0.32	0.0124	0.899	0.801	1.01	0.0928	1.03245	1	0.0247	0.062	-0.0968	0.146	1.02	0.935	1.11	0.704	0.152427	1	-0.0597	0.0727	-0.202	0.0828	0.959	0.869	1.06
Smad5	NM_008541.2:2630	TGF-b Signaling	0.0126	0.0856	-0.155	0.18	1.01	0.898	1.13	0.885	0.0530567	1	0.122	0.113	-0.1	0.344	1.09	0.933	1.27	0.302	0.519993	1	0.0468	0.113	-0.175	0.269	1.03	0.886	1.2	0.686	0.163676	1	0.131	0.0865	-0.0387	0.3	1.09	0.974	1.23	0.181	0.742321	1	0.056	0.135	-0.208	0.32	1.04	0.866	1.25
Socs1	NM_009896.2:1020	Adaptive Immune System, Cytokine Signaling, Host-pathogen Interaction, Innate Immune System, MHC Class I Antigen Presentation, TLR Signaling, Type I Interferon Signaling, Type II Interferon Signaling	0.894	0.264	0.377	1.41	1.86	1.3	2.66	0.00485	2.31426	0.361	-0.213	0.352	-0.903	0.477	0.863	0.535	1.39	0.556	0.254925	1	0.989	0.348	0.306	1.67	1.98	1.24	3.19	0.014	1.85387	0.499	-1.17	0.227	-1.61	-0.723	0.445	0.327	0.606	0.00213	2.67162	0.228	0.0342	0.483	-0.913	0.982	1.02	0.531	1.97
Socs3	NM_007707.2:585	Adaptive Immune System, Cytokine Signaling, Host-pathogen Interaction, MHC Class I Antigen Presentation, TNF Family Signaling, Type I Interferon Signaling, Type II Interferon Signaling	0.107	0.2	-0.285	0.498	1.08	0.821	1.41	0.603	0.219683	1	-0.33	0.268	-0.855	0.195	0.795	0.553	1.14	0.239	0.621602	1	0.317	0.262	-0.198	0.831	1.25	0.872	1.78	0.249	0.603801	1	-0.31	0.185	-0.673	0.0536	0.807	0.627	1.04	0.146	0.835647	1	0.34	0.317	-0.281	0.96	1.27	0.823	1.95
Spn	NM_001037810.1:726	Cell Adhesion, Hemostasis, Host-pathogen Interaction, Lymphocyte Activation	0.339	0.414	-0.473	1.15	1.26	0.721	2.22	0.428	0.368556	1	-0.267	0.554	-1.35	0.818	0.831	0.392	1.76	0.638	0.195179	1	1.23	0.546	0.156	2.3	2.34	1.11	4.91	0.0428	1.36856	0.976	-0.31	0.53	-1.35	0.729	0.806	0.392	1.66	0.58	0.236572	1	1.19	0.365	0.477	1.91	2.28	1.39	3.75
Src	NM_001025395.2:968	Chemokine Signaling, Host-pathogen Interaction, Lymphocyte Activation, Oxidative Stress	0.00316	0.0426	-0.0803	0.0866	1	0.946	1.06	0.942	0.0259491	1	0.00152	0.0564	-0.109	0.112	1	0.927	1.08	0.979	0.00921731	1	-0.181	0.0564	-0.291	-0.0701	0.882	0.817	0.953	0.00691	2.16052	0.326	0.034	0.043	-0.0502	0.118	1.02	0.966	1.09	0.459	0.338187	1	-0.148	0.0392	-0.225	-0.0713	0.902	0.856	0.952
Stat1	NM_009283.3:1590	Chemokine Signaling, Cytokine Signaling, Host-pathogen Interaction, NLR signaling, Th1 Differentiation, TLR Signaling, Transcriptional Regulation, Type I Interferon Signaling, Type II Interferon Signaling	1.51	0.375	0.777	2.25	2.85	1.71	4.75	0.00143	2.84466	0.213	0.0646	0.496	-0.908	1.04	1.05	0.533	2.05	0.898	0.0467237	1	1.42	0.496	0.444	2.39	2.67	1.36	5.24	0.0136	1.86646	0.493	-1.73	0.238	-2.2	-1.27	0.301	0.218	0.416	0.000342	3.46597	0.0927	-0.38	0.55	-1.46	0.698	0.769	0.364	1.62
Stat2	NM_019963.1:1955	Chemokine Signaling, Cytokine Signaling, Host-pathogen Interaction, NLR signaling, Transcriptional Regulation, Type I Interferon Signaling	0.801	0.322	0.17	1.43	1.74	1.13	2.7	0.0271	1.56703	1	0.163	0.426	-0.672	0.998	1.12	0.628	2	0.708	0.149967	1	0.732	0.426	-0.102	1.57	1.66	0.932	2.96	0.109	0.962574	1	-0.906	0.212	-1.32	-0.491	0.534	0.4	0.712	0.00522	2.28233	0.388	-0.336	0.385	-1.09	0.418	0.792	0.47	1.34
Stat3	NM_213659.2:2130	Chemokine Signaling, Cytokine Signaling, Host-pathogen Interaction, Th17 Differentiation, Transcriptional Regulation, Treg Differentiation	0.262	0.0712	0.123	0.402	1.2	1.09	1.32	0.00274	2.56225	0.268	0.107	0.0942	-0.0774	0.292	1.08	0.948	1.22	0.276	0.559091	1	0.237	0.0942	0.0528	0.422	1.18	1.04	1.34	0.0256	1.59176	0.719	-0.135	0.0811	-0.294	0.0239	0.911	0.816	1.02	0.147	0.832683	1	-0.00485	0.0961	-0.193	0.184	0.997	0.875	1.14
Stat4	NM_011487.4:1816	Cytokine Signaling, Host-pathogen Interaction, Th1 Differentiation, Transcriptional Regulation	-0.0822	0.442	-0.949	0.784	0.945	0.518	1.72	0.855	0.0680339	1	0.224	0.592	-0.937	1.39	1.17	0.522	2.61	0.711	0.14813	1	0.62	0.587	-0.53	1.77	1.54	0.692	3.41	0.31	0.508638	1	0.594	0.698	-0.774	1.96	1.51	0.585	3.89	0.427	0.369572	1	1	0.59	-0.156	2.16	2	0.897	4.46
Stat5a	NM_011488.2:1545	Cytokine Signaling, Host-pathogen Interaction, Th2 Differentiation, Transcriptional Regulation	-0.0132	0.0876	-0.185	0.159	0.991	0.88	1.12	0.883	0.0540393	1	0.0659	0.116	-0.161	0.293	1.05	0.894	1.23	0.58	0.236572	1	0.00666	0.116	-0.221	0.234	1	0.858	1.18	0.955	0.0199966	1	0.143	0.0926	-0.039	0.324	1.1	0.973	1.25	0.175	0.756962	1	0.0833	0.104	-0.121	0.288	1.06	0.92	1.22
Stat5b	NM_011489.3:4855	Chemokine Signaling, Cytokine Signaling, Host-pathogen Interaction, Lymphocyte Activation, Th2 Differentiation, Transcriptional Regulation	0.119	0.0726	-0.023	0.262	1.09	0.984	1.2	0.124	0.906578	1	0.188	0.0961	-0.000434	0.376	1.14	1	1.3	0.0724	1.14026	1	0.199	0.0961	0.0111	0.388	1.15	1.01	1.31	0.0584	1.23359	1	0.0904	0.132	-0.168	0.349	1.06	0.89	1.27	0.519	0.284833	1	0.102	0.101	-0.0952	0.299	1.07	0.936	1.23
Stat6	NM_009284.2:3465	Cytokine Signaling, Host-pathogen Interaction, Innate Immune System, Lymphocyte Activation, Oxidative Stress, Th2 Differentiation, Transcriptional Regulation	0.0887	0.0362	0.0178	0.16	1.06	1.01	1.12	0.0291	1.53611	1	0.135	0.0479	0.0415	0.229	1.1	1.03	1.17	0.0143	1.84466	1	0.0757	0.0479	-0.018	0.17	1.05	0.988	1.12	0.137	0.863279	1	0.0446	0.0663	-0.0854	0.175	1.03	0.943	1.13	0.526	0.279014	1	-0.0149	0.0533	-0.119	0.0896	0.99	0.921	1.06
Syk	NM_011518.2:3970	Adaptive Immune System, B cell Receptor Signaling, Cytokine Signaling, Hemostasis, Host-pathogen Interaction, Innate Immune System, Lymphocyte Activation, NF-kB Signaling	0.181	0.151	-0.115	0.476	1.13	0.924	1.39	0.252	0.598599	1	0.063	0.199	-0.328	0.454	1.04	0.797	1.37	0.757	0.120904	1	0.0851	0.199	-0.306	0.476	1.06	0.809	1.39	0.676	0.170053	1	-0.152	0.175	-0.494	0.191	0.9	0.71	1.14	0.418	0.378824	1	-0.13	0.144	-0.411	0.152	0.914	0.752	1.11
Tagap	NM_145968.2:350	NF-kB Signaling	0.437	0.286	-0.123	0.997	1.35	0.919	2	0.15	0.823909	1	0.466	0.388	-0.295	1.23	1.38	0.815	2.34	0.251	0.600326	1	1.23	0.382	0.483	1.98	2.35	1.4	3.94	0.00664	2.17783	0.317	0.215	0.259	-0.292	0.722	1.16	0.817	1.65	0.438	0.358526	1	0.965	0.285	0.407	1.52	1.95	1.33	2.88
Tal1	NM_011527.2:2490	Transcriptional Regulation	-0.0726	0.164	-0.395	0.249	0.951	0.761	1.19	0.666	0.176526	1	0.375	0.211	-0.0379	0.788	1.3	0.974	1.73	0.0985	1.00656	1	0.032	0.219	-0.397	0.461	1.02	0.759	1.38	0.886	0.0525663	1	0.676	0.189	0.306	1.05	1.6	1.24	2.06	0.0116	1.93554	0.572	0.306	0.252	-0.188	0.799	1.24	0.878	1.74
Tap1	NM_001161730.1:856	Adaptive Immune System, Host-pathogen Interaction, MHC Class I Antigen Presentation, Phagocytosis and Degradation	1.86	0.38	1.12	2.6	3.63	2.17	6.08	0.000288	3.54061	0.0807	-0.0238	0.503	-1.01	0.961	0.984	0.497	1.95	0.963	0.0163737	1	1.51	0.502	0.53	2.5	2.86	1.44	5.65	0.00995	2.00218	0.4	-2.2	0.274	-2.74	-1.66	0.217	0.15	0.315	0.000198	3.70333	0.0874	-0.663	0.505	-1.65	0.327	0.631	0.318	1.25
Tapbp	NM_009318.2:2195	Adaptive Immune System, MHC Class I Antigen Presentation	0.49	0.112	0.271	0.71	1.4	1.21	1.64	0.000756	3.12148	0.144	0.0264	0.149	-0.265	0.318	1.02	0.832	1.25	0.862	0.0644927	1	0.266	0.148	-0.025	0.557	1.2	0.983	1.47	0.0965	1.01547	1	-0.521	0.135	-0.786	-0.255	0.697	0.58	0.838	0.00851	2.07007	0.488	-0.285	0.193	-0.663	0.093	0.821	0.632	1.07
Tbk1	NM_019786.4:440	Cytokine Signaling, Host-pathogen Interaction, Innate Immune System, Lymphocyte Activation, NLR signaling, TLR Signaling	0.0426	0.0813	-0.117	0.202	1.03	0.922	1.15	0.609	0.215383	1	0.0653	0.108	-0.146	0.276	1.05	0.904	1.21	0.554	0.25649	1	0.00919	0.108	-0.202	0.22	1.01	0.87	1.16	0.933	0.0301184	1	-0.0318	0.0753	-0.179	0.116	0.978	0.883	1.08	0.688	0.162412	1	-0.0879	0.123	-0.329	0.153	0.941	0.796	1.11
Tbx21	NM_019507.1:625	Lymphocyte Activation, Th1 Differentiation, Transcriptional Regulation	-0.206	0.775	-1.72	1.31	0.867	0.303	2.48	0.795	0.0996329	1	0.455	1.02	-1.55	2.46	1.37	0.341	5.51	0.664	0.177832	1	0.87	1.01	-1.1	2.84	1.83	0.465	7.18	0.403	0.394695	1	2.32	1.23	-0.0939	4.74	5	0.937	26.7	0.109	0.962574	1	2.58	0.961	0.702	4.47	6	1.63	22.1
Tcf4	NM_013685.1:3045	Transcriptional Regulation	-0.149	0.119	-0.381	0.0834	0.902	0.768	1.06	0.231	0.636388	1	0.142	0.157	-0.166	0.449	1.1	0.891	1.37	0.383	0.416801	1	0.187	0.157	-0.121	0.494	1.14	0.92	1.41	0.256	0.59176	1	0.453	0.0741	0.307	0.598	1.37	1.24	1.51	0.000879	3.05601	0.151	0.498	0.138	0.227	0.768	1.41	1.17	1.7
Tcf7	NM_009331.3:1810	Host-pathogen Interaction, Lymphocyte Activation, Transcriptional Regulation	-0.167	0.184	-0.528	0.193	0.89	0.693	1.14	0.38	0.420216	1	0.278	0.244	-0.199	0.756	1.21	0.871	1.69	0.274	0.562249	1	0.144	0.244	-0.336	0.623	1.1	0.792	1.54	0.567	0.246417	1	0.575	0.316	-0.0434	1.19	1.49	0.97	2.29	0.118	0.928118	1	0.438	0.168	0.109	0.766	1.35	1.08	1.7
Tfrc	NM_011638.3:1930	Phagocytosis and Degradation	0.138	0.0936	-0.045	0.322	1.1	0.969	1.25	0.163	0.787812	1	0.15	0.124	-0.0926	0.393	1.11	0.938	1.31	0.247	0.607303	1	0.119	0.124	-0.124	0.362	1.09	0.918	1.29	0.354	0.450997	1	-0.0403	0.153	-0.341	0.26	0.972	0.79	1.2	0.801	0.0963675	1	-0.0715	0.144	-0.354	0.211	0.952	0.783	1.16
Tgfb1	NM_011577.1:1470	Cytokine Signaling, Hemostasis, Host-pathogen Interaction, Lymphocyte Activation, TGF-b Signaling, Th17 Differentiation, Treg Differentiation	0.108	0.152	-0.19	0.405	1.08	0.877	1.32	0.49	0.309804	1	-0.27	0.202	-0.666	0.126	0.829	0.63	1.09	0.204	0.69037	1	0.304	0.201	-0.0902	0.697	1.23	0.939	1.62	0.155	0.809668	1	-0.19	0.105	-0.396	0.0171	0.877	0.76	1.01	0.122	0.91364	1	0.388	0.189	0.0174	0.759	1.31	1.01	1.69
Tgfb2	NM_009367.1:1685	Cytokine Signaling, Hemostasis, Host-pathogen Interaction, TGF-b Signaling	0.0626	0.179	-0.288	0.413	1.04	0.819	1.33	0.732	0.135489	1	0.979	0.231	0.526	1.43	1.97	1.44	2.7	0.000974	3.01144	0.338	1.12	0.23	0.667	1.57	2.17	1.59	2.97	0.000313	3.50446	0.0747	0.991	0.204	0.591	1.39	1.99	1.51	2.62	0.00283	2.54821	0.267	1.11	0.286	0.547	1.67	2.15	1.46	3.18
Tgfb3	NM_009368.2:2410	Cytokine Signaling, Hemostasis, Host-pathogen Interaction, TGF-b Signaling	0.0381	0.237	-0.427	0.503	1.03	0.744	1.42	0.875	0.0579919	1	0.793	0.313	0.18	1.41	1.73	1.13	2.65	0.0248	1.60555	1	1.22	0.312	0.606	1.83	2.32	1.52	3.55	0.00182	2.73993	0.16	0.903	0.284	0.346	1.46	1.87	1.27	2.75	0.0192	1.7167	0.716	1.33	0.351	0.64	2.01	2.51	1.56	4.04
Tgfbi	NM_009369.4:1295	Cell Adhesion	-0.208	0.163	-0.528	0.112	0.866	0.693	1.08	0.225	0.647817	1	0.123	0.216	-0.3	0.546	1.09	0.812	1.46	0.579	0.237321	1	0.423	0.216	0.000351	0.847	1.34	1	1.8	0.0716	1.14509	1	0.531	0.129	0.279	0.784	1.45	1.21	1.72	0.00622	2.20621	0.404	0.832	0.208	0.424	1.24	1.78	1.34	2.36
Tgfbr1	NM_009370.2:4425	Cytokine Signaling, Host-pathogen Interaction, TGF-b Signaling, Th17 Differentiation, Treg Differentiation	-0.0214	0.0745	-0.167	0.125	0.985	0.89	1.09	0.779	0.108463	1	0.281	0.0985	0.0881	0.474	1.22	1.06	1.39	0.0136	1.86646	1	0.236	0.0985	0.0426	0.429	1.18	1.03	1.35	0.0325	1.48812	0.834	0.335	0.0791	0.18	0.49	1.26	1.13	1.4	0.00547	2.26201	0.392	0.289	0.0915	0.11	0.469	1.22	1.08	1.38
Tgfbr2	NM_009371.2:475	Cytokine Signaling, Host-pathogen Interaction, Lymphocyte Activation, TGF-b Signaling, Th17 Differentiation, Treg Differentiation	-0.0525	0.136	-0.319	0.214	0.964	0.802	1.16	0.706	0.151195	1	0.0793	0.18	-0.274	0.432	1.06	0.827	1.35	0.667	0.175874	1	0.279	0.18	-0.0735	0.632	1.21	0.95	1.55	0.145	0.838632	1	0.328	0.111	0.111	0.545	1.26	1.08	1.46	0.0253	1.59688	0.843	0.535	0.14	0.261	0.81	1.45	1.2	1.75
Thy1	NM_009382.3:425	Lymphocyte Activation, Lymphocyte Trafficking	0.249	0.132	-0.00974	0.509	1.19	0.993	1.42	0.0818	1.08725	1	0.85	0.176	0.506	1.19	1.8	1.42	2.29	0.000323	3.4908	0.338	1.17	0.175	0.826	1.51	2.25	1.77	2.85	1.52e-05	4.81816	0.0579	0.835	0.149	0.542	1.13	1.78	1.46	2.18	0.00139	2.85699	0.188	1.15	0.144	0.87	1.43	2.22	1.83	2.7
Tigit	NM_001146325.1:730	Cell Adhesion, Lymphocyte Activation	-0.902	0.426	-1.74	-0.0674	0.535	0.3	0.954	0.054	1.26761	1	-0.646	0.564	-1.75	0.459	0.639	0.297	1.37	0.273	0.563837	1	0.613	0.531	-0.427	1.65	1.53	0.744	3.14	0.269	0.570248	1	0.737	0.697	-0.63	2.1	1.67	0.646	4.3	0.331	0.480172	1	2.05	0.656	0.768	3.34	4.15	1.7	10.1
Tirap	NM_001177847.1:200	Adaptive Immune System, Host-pathogen Interaction, Innate Immune System, Lymphocyte Activation, MHC Class I Antigen Presentation, NF-kB Signaling, TLR Signaling	0.187	0.111	-0.0313	0.405	1.14	0.979	1.32	0.117	0.931814	1	0.109	0.147	-0.18	0.398	1.08	0.883	1.32	0.472	0.326058	1	0.0587	0.147	-0.23	0.347	1.04	0.853	1.27	0.697	0.156767	1	-0.0929	0.117	-0.323	0.137	0.938	0.8	1.1	0.458	0.339135	1	-0.143	0.103	-0.346	0.0597	0.906	0.787	1.04
Tlr1	NM_030682.1:805	Adaptive Immune System, Host-pathogen Interaction, Innate Immune System, MHC Class I Antigen Presentation, TLR Signaling	0.276	0.143	-0.00423	0.556	1.21	0.997	1.47	0.0757	1.1209	1	0.301	0.189	-0.0701	0.673	1.23	0.953	1.59	0.136	0.866461	1	0.216	0.19	-0.156	0.588	1.16	0.898	1.5	0.275	0.560667	1	0.0181	0.109	-0.196	0.232	1.01	0.873	1.17	0.874	0.0584886	1	-0.0637	0.093	-0.246	0.119	0.957	0.843	1.09
Tlr2	NM_011905.2:255	Adaptive Immune System, Host-pathogen Interaction, Innate Immune System, MHC Class I Antigen Presentation, Phagocytosis and Degradation, TLR Signaling	-0.471	0.371	-1.2	0.256	0.722	0.436	1.19	0.226	0.645892	1	0.157	0.49	-0.803	1.12	1.12	0.573	2.17	0.754	0.122629	1	0.0863	0.49	-0.874	1.05	1.06	0.545	2.07	0.863	0.0639892	1	0.716	0.411	-0.0896	1.52	1.64	0.94	2.87	0.132	0.879426	1	0.643	0.249	0.155	1.13	1.56	1.11	2.19
Tlr3	NM_126166.2:1165	Host-pathogen Interaction, Innate Immune System, TLR Signaling	0.205	0.145	-0.0786	0.488	1.15	0.947	1.4	0.18	0.744727	1	0.036	0.191	-0.339	0.411	1.03	0.791	1.33	0.854	0.0685421	1	0.111	0.191	-0.263	0.485	1.08	0.833	1.4	0.571	0.243364	1	-0.23	0.126	-0.477	0.0174	0.853	0.719	1.01	0.118	0.928118	1	-0.156	0.205	-0.558	0.246	0.898	0.679	1.19
Tlr4	NM_021297.2:2510	Adaptive Immune System, Apoptosis, Host-pathogen Interaction, Innate Immune System, Lymphocyte Activation, MHC Class I Antigen Presentation, NF-kB Signaling, NLR signaling, Phagocytosis and Degradation, TLR Signaling	0.135	0.0753	-0.0125	0.283	1.1	0.991	1.22	0.096	1.01773	1	0.208	0.0997	0.0126	0.403	1.16	1.01	1.32	0.0572	1.2426	1	0.103	0.0997	-0.0928	0.298	1.07	0.938	1.23	0.322	0.492144	1	0.0375	0.123	-0.204	0.279	1.03	0.868	1.21	0.771	0.112946	1	-0.0679	0.129	-0.322	0.186	0.954	0.8	1.14
Tlr5	NM_016928.2:560	Host-pathogen Interaction, Innate Immune System, TLR Signaling	-0.578	0.219	-1.01	-0.149	0.67	0.497	0.902	0.0205	1.68825	0.899	0.0389	0.288	-0.526	0.604	1.03	0.694	1.52	0.895	0.048177	1	-0.249	0.29	-0.816	0.319	0.842	0.568	1.25	0.407	0.390406	1	0.769	0.257	0.265	1.27	1.7	1.2	2.42	0.0243	1.61439	0.837	0.466	0.13	0.212	0.72	1.38	1.16	1.65
Tlr8	NM_133212.2:110	Innate Immune System, TLR Signaling	0.803	0.224	0.364	1.24	1.74	1.29	2.37	0.00333	2.47756	0.283	0.251	0.303	-0.343	0.844	1.19	0.788	1.8	0.423	0.37366	1	1.53	0.294	0.957	2.11	2.9	1.94	4.32	0.000168	3.77469	0.0621	-0.349	0.243	-0.825	0.126	0.785	0.565	1.09	0.2	0.69897	1	0.934	0.326	0.296	1.57	1.91	1.23	2.97
Tlr9	NM_031178.2:1801	Host-pathogen Interaction, Innate Immune System, TLR Signaling	0.386	0.376	-0.351	1.12	1.31	0.784	2.18	0.324	0.489455	1	0.384	0.508	-0.612	1.38	1.31	0.654	2.6	0.463	0.334419	1	1.39	0.498	0.415	2.37	2.62	1.33	5.16	0.0153	1.81531	0.513	0.0659	0.47	-0.856	0.988	1.05	0.552	1.98	0.893	0.0491485	1	1.06	0.449	0.178	1.94	2.08	1.13	3.83
Tmem173	NM_028261.1:130	Host-pathogen Interaction, Innate Immune System, NLR signaling	0.619	0.205	0.217	1.02	1.54	1.16	2.03	0.00989	2.0048	0.564	0.0743	0.275	-0.464	0.613	1.05	0.725	1.53	0.791	0.101824	1	0.857	0.272	0.324	1.39	1.81	1.25	2.62	0.00762	2.11805	0.351	-0.436	0.137	-0.704	-0.167	0.739	0.614	0.89	0.019	1.72125	0.716	0.354	0.211	-0.0601	0.769	1.28	0.959	1.7
Tnf	NM_013693.1:1135	Apoptosis, Cytokine Signaling, Host-pathogen Interaction, Lymphocyte Activation, NF-kB Signaling, NLR signaling, Oxidative Stress, T Cell Receptor Signaling, TGF-b Signaling, Th17 Differentiation, TLR Signaling, TNF Family Signaling	0.772	0.207	0.367	1.18	1.71	1.29	2.26	0.00248	2.60555	0.26	-0.637	0.302	-1.23	-0.046	0.643	0.427	0.969	0.0546	1.26281	1	-0.155	0.284	-0.712	0.402	0.898	0.61	1.32	0.594	0.226214	1	-0.285	0.232	-0.739	0.169	0.821	0.599	1.12	0.265	0.576754	1	0.257	0.22	-0.175	0.689	1.19	0.885	1.61
Tnfaip3	NM_009397.2:232	Host-pathogen Interaction, Innate Immune System, Lymphocyte Activation, NF-kB Signaling, NLR signaling, Oxidative Stress, TNF Family Signaling	0.475	0.0987	0.282	0.669	1.39	1.22	1.59	0.000339	3.4698	0.0814	0.0484	0.131	-0.208	0.304	1.03	0.866	1.23	0.717	0.144481	1	0.238	0.131	-0.0181	0.494	1.18	0.988	1.41	0.0916	1.0381	1	-1.38	0.276	-1.92	-0.834	0.386	0.265	0.561	0.00249	2.6038	0.251	-0.935	0.294	-1.51	-0.359	0.523	0.351	0.78
Tnfaip6	NM_009398.2:620	Innate Immune System	0.449	0.19	0.0771	0.821	1.36	1.05	1.77	0.0342	1.46597	1	0.0413	0.257	-0.462	0.545	1.03	0.726	1.46	0.875	0.0579919	1	0.547	0.25	0.056	1.04	1.46	1.04	2.05	0.0479	1.31966	1	-0.336	0.113	-0.558	-0.115	0.792	0.679	0.923	0.0248	1.60555	0.843	-0.147	0.107	-0.356	0.0624	0.903	0.781	1.04
Tnfrsf11a	NM_009399.3:3870	Cytokine Signaling, NF-kB Signaling	0.303	0.183	-0.0556	0.661	1.23	0.962	1.58	0.122	0.91364	1	0.238	0.242	-0.236	0.713	1.18	0.849	1.64	0.343	0.464706	1	0.255	0.242	-0.219	0.729	1.19	0.859	1.66	0.311	0.50724	1	-0.0536	0.188	-0.421	0.314	0.964	0.747	1.24	0.785	0.10513	1	-0.0425	0.125	-0.287	0.202	0.971	0.82	1.15
Tnfrsf13b	NM_021349.1:340	Cytokine Signaling, Lymphocyte Activation	-0.828	0.359	-1.53	-0.124	0.563	0.346	0.918	0.0383	1.4168	1	-0.289	0.478	-1.23	0.647	0.818	0.428	1.57	0.555	0.255707	1	-0.0855	0.476	-1.02	0.847	0.942	0.494	1.8	0.86	0.0655015	1	1.03	0.539	-0.0293	2.08	2.04	0.98	4.24	0.105	0.978811	1	1.24	0.306	0.637	1.84	2.36	1.56	3.57
Tnfrsf13c	NM_028075.2:1170	Cytokine Signaling, Host-pathogen Interaction, Lymphocyte Activation, NF-kB Signaling	-1.13	0.593	-2.29	0.0318	0.456	0.204	1.02	0.079	1.10237	1	0.252	0.784	-1.28	1.79	1.19	0.411	3.45	0.753	0.123205	1	-0.667	0.801	-2.24	0.902	0.63	0.212	1.87	0.419	0.377786	1	2.22	1.01	0.245	4.19	4.65	1.18	18.2	0.0698	1.15614	1	1.32	0.712	-0.0739	2.72	2.5	0.95	6.58
Tnfrsf14	NM_178931.2:625	Adaptive Immune System, Cytokine Signaling, Host-pathogen Interaction, Lymphocyte Activation	0.489	0.21	0.0779	0.9	1.4	1.06	1.87	0.0364	1.4389	1	0.12	0.278	-0.424	0.664	1.09	0.745	1.58	0.673	0.171985	1	0.404	0.277	-0.14	0.948	1.32	0.908	1.93	0.169	0.772113	1	-0.426	0.215	-0.847	-0.00438	0.744	0.556	0.997	0.095	1.02228	1	-0.142	0.236	-0.605	0.321	0.906	0.657	1.25
Tnfrsf17	NM_011608.1:140	Cytokine Signaling	-0.99	0.504	-1.98	-0.00216	0.503	0.254	0.999	0.0712	1.14752	1	-0.0513	0.662	-1.35	1.25	0.965	0.392	2.37	0.939	0.0273344	1	0.852	0.657	-0.435	2.14	1.8	0.74	4.4	0.217	0.66354	1	1.93	0.528	0.894	2.96	3.81	1.86	7.8	0.0107	1.97062	0.541	2.78	0.651	1.5	4.05	6.85	2.83	16.6
Tnfrsf1b	NM_011610.3:3270	Cytokine Signaling, Innate Immune System, TNF Family Signaling	0.375	0.137	0.106	0.644	1.3	1.08	1.56	0.0171	1.767	0.817	-0.272	0.185	-0.635	0.0907	0.828	0.644	1.06	0.165	0.782516	1	0.324	0.182	-0.0335	0.682	1.25	0.977	1.6	0.099	1.00436	1	-0.494	0.135	-0.758	-0.23	0.71	0.591	0.853	0.0105	1.97881	0.541	0.0959	0.179	-0.256	0.448	1.07	0.838	1.36
Tnfrsf4	NM_011659.2:320	Cytokine Signaling, Lymphocyte Activation	0.159	0.163	-0.162	0.479	1.12	0.894	1.39	0.349	0.457175	1	0.44	0.218	0.0121	0.867	1.36	1.01	1.82	0.065	1.18709	1	0.644	0.215	0.223	1.07	1.56	1.17	2.09	0.0103	1.98716	0.409	0.349	0.197	-0.036	0.734	1.27	0.975	1.66	0.126	0.899629	1	0.544	0.284	-0.0135	1.1	1.46	0.991	2.14
Tnfsf10	NM_009425.2:2055	Apoptosis, Cytokine Signaling, Host-pathogen Interaction, Lymphocyte Activation, TNF Family Signaling	1.06	0.246	0.579	1.54	2.09	1.49	2.91	0.000836	3.07779	0.145	0.294	0.325	-0.344	0.932	1.23	0.788	1.91	0.383	0.416801	1	0.966	0.325	0.329	1.6	1.95	1.26	3.04	0.0108	1.96658	0.426	-0.804	0.192	-1.18	-0.426	0.573	0.441	0.744	0.00584	2.23359	0.395	-0.132	0.421	-0.958	0.694	0.913	0.515	1.62
Tnfsf11	NM_011613.3:615	Cytokine Signaling, Lymphocyte Activation, NF-kB Signaling	-0.703	0.382	-1.45	0.0458	0.614	0.365	1.03	0.0887	1.05208	1	-0.369	0.515	-1.38	0.64	0.774	0.385	1.56	0.486	0.313364	1	0.542	0.503	-0.444	1.53	1.46	0.735	2.88	0.301	0.521434	1	1	0.544	-0.0668	2.07	2	0.955	4.19	0.116	0.935542	1	1.86	0.456	0.966	2.75	3.63	1.95	6.74
Tnfsf12	NM_011614.3:1215	Cytokine Signaling	-0.0214	0.15	-0.315	0.272	0.985	0.804	1.21	0.889	0.0510982	1	0.505	0.198	0.118	0.892	1.42	1.08	1.86	0.024	1.61979	1	0.561	0.197	0.175	0.948	1.48	1.13	1.93	0.0138	1.86012	0.497	0.742	0.167	0.414	1.07	1.67	1.33	2.1	0.00442	2.35458	0.356	0.781	0.211	0.367	1.2	1.72	1.29	2.29
Tnfsf13b	NM_033622.1:225	Cytokine Signaling, Lymphocyte Activation, NF-kB Signaling	0.35	0.195	-0.0316	0.731	1.27	0.978	1.66	0.0955	1.02	1	0.0686	0.26	-0.441	0.578	1.05	0.737	1.49	0.796	0.0990869	1	0.282	0.259	-0.226	0.79	1.22	0.855	1.73	0.296	0.528708	1	-0.0413	0.149	-0.334	0.252	0.972	0.793	1.19	0.792	0.101275	1	0.176	0.143	-0.105	0.457	1.13	0.93	1.37
Tnfsf14	NM_019418.2:1060	Cytokine Signaling, Host-pathogen Interaction, Lymphocyte Activation, NF-kB Signaling	-0.028	0.468	-0.944	0.888	0.981	0.52	1.85	0.953	0.0209071	1	0.274	0.623	-0.947	1.5	1.21	0.519	2.82	0.667	0.175874	1	1.05	0.61	-0.141	2.25	2.08	0.907	4.75	0.107	0.970616	1	0.745	0.677	-0.581	2.07	1.68	0.669	4.2	0.313	0.504456	1	1.62	0.629	0.382	2.85	3.06	1.3	7.21
Tnfsf15	NM_177371.3:4695	Cytokine Signaling	-0.0571	0.173	-0.396	0.282	0.961	0.76	1.22	0.747	0.126679	1	0.0383	0.221	-0.394	0.471	1.03	0.761	1.39	0.865	0.0629839	1	-0.00656	0.221	-0.44	0.427	0.995	0.737	1.34	0.977	0.0101054	1	0.145	0.164	-0.176	0.466	1.11	0.885	1.38	0.409	0.388277	1	0.0916	0.244	-0.386	0.57	1.07	0.765	1.48
Tnfsf8	NM_009403.2:125	Cytokine Signaling, Lymphocyte Activation	1.05	0.34	0.386	1.72	2.07	1.31	3.29	0.00849	2.07109	0.499	0.936	0.451	0.0516	1.82	1.91	1.04	3.53	0.0585	1.23284	1	1.26	0.438	0.399	2.12	2.39	1.32	4.34	0.0131	1.88273	0.487	-0.343	0.357	-1.04	0.357	0.788	0.486	1.28	0.374	0.427128	1	-0.0164	0.317	-0.637	0.604	0.989	0.643	1.52
Tollip	NM_023764.3:260	Cytokine Signaling, Innate Immune System, TLR Signaling	0.0317	0.056	-0.0779	0.141	1.02	0.947	1.1	0.58	0.236572	1	0.141	0.074	-0.00451	0.286	1.1	0.997	1.22	0.08	1.09691	1	0.0374	0.074	-0.108	0.183	1.03	0.928	1.13	0.622	0.20621	1	0.0812	0.088	-0.0912	0.254	1.06	0.939	1.19	0.392	0.406714	1	-0.022	0.0987	-0.216	0.172	0.985	0.861	1.13
Traf1	NM_009421.3:1420	Apoptosis, Host-pathogen Interaction, NF-kB Signaling, TNF Family Signaling	-0.0399	0.151	-0.335	0.255	0.973	0.793	1.19	0.795	0.0996329	1	-0.194	0.198	-0.582	0.194	0.874	0.668	1.14	0.345	0.462181	1	-0.413	0.198	-0.802	-0.0239	0.751	0.574	0.984	0.0578	1.23807	1	-0.322	0.164	-0.643	0.000369	0.8	0.64	1	0.098	1.00877	1	-0.556	0.15	-0.85	-0.262	0.68	0.555	0.834
Traf2	NM_009422.2:262	Apoptosis, Cytokine Signaling, Host-pathogen Interaction, Innate Immune System, Lymphocyte Activation, NF-kB Signaling, NLR signaling, Oxidative Stress, TNF Family Signaling	0.00498	0.0469	-0.087	0.0969	1	0.942	1.07	0.917	0.0376307	1	-0.0421	0.062	-0.164	0.0795	0.971	0.893	1.06	0.509	0.293282	1	0.00939	0.062	-0.112	0.131	1.01	0.925	1.1	0.882	0.0545314	1	-0.0288	0.0664	-0.159	0.101	0.98	0.896	1.07	0.68	0.167491	1	0.0227	0.0744	-0.123	0.169	1.02	0.918	1.12
Traf3	NM_001048206.1:6385	Cytokine Signaling, Host-pathogen Interaction, Innate Immune System, NF-kB Signaling, NLR signaling, TLR Signaling, TNF Family Signaling	0.0803	0.0717	-0.0601	0.221	1.06	0.959	1.17	0.283	0.548214	1	0.156	0.0948	-0.0298	0.342	1.11	0.98	1.27	0.124	0.906578	1	0.207	0.0948	0.0215	0.393	1.15	1.02	1.31	0.0476	1.32239	1	0.118	0.104	-0.0849	0.322	1.09	0.943	1.25	0.297	0.527244	1	0.17	0.108	-0.0424	0.382	1.12	0.971	1.3
Traf4	NM_009423.4:2210	NF-kB Signaling, TNF Family Signaling	-0.0263	0.0806	-0.184	0.132	0.982	0.88	1.1	0.75	0.124939	1	-0.0194	0.107	-0.228	0.19	0.987	0.854	1.14	0.859	0.0660068	1	-0.0454	0.107	-0.254	0.164	0.969	0.838	1.12	0.677	0.169411	1	0.0339	0.134	-0.229	0.297	1.02	0.853	1.23	0.809	0.0920515	1	0.00788	0.118	-0.223	0.239	1.01	0.857	1.18
Traf5	NM_011633.1:1940	Host-pathogen Interaction, NF-kB Signaling, NLR signaling, TNF Family Signaling	0.0836	0.0913	-0.0953	0.263	1.06	0.936	1.2	0.376	0.424812	1	0.34	0.121	0.103	0.576	1.27	1.07	1.49	0.0147	1.83268	1	0.543	0.121	0.306	0.779	1.46	1.24	1.72	0.000606	3.21753	0.103	0.262	0.138	-0.00783	0.532	1.2	0.995	1.45	0.106	0.974694	1	0.465	0.152	0.166	0.763	1.38	1.12	1.7
Traf6	NM_009424.2:980	Adaptive Immune System, Autophagy, Cytokine Signaling, Host-pathogen Interaction, Innate Immune System, Lymphocyte Activation, NF-kB Signaling, NLR signaling, T Cell Receptor Signaling, TLR Signaling	0.117	0.0856	-0.0505	0.285	1.08	0.966	1.22	0.194	0.712198	1	0.215	0.113	-0.00718	0.437	1.16	0.995	1.35	0.0803	1.09528	1	0.104	0.113	-0.118	0.326	1.08	0.922	1.25	0.373	0.428291	1	0.0428	0.111	-0.175	0.261	1.03	0.886	1.2	0.713	0.14691	1	-0.0676	0.126	-0.314	0.179	0.954	0.804	1.13
Trem2	NM_031254.2:646	Adaptive Immune System, Innate Immune System	0.564	0.336	-0.0939	1.22	1.48	0.937	2.33	0.117	0.931814	1	0.443	0.45	-0.439	1.32	1.36	0.738	2.5	0.343	0.464706	1	1.22	0.444	0.354	2.09	2.34	1.28	4.27	0.0163	1.78781	0.527	0.224	0.351	-0.465	0.913	1.17	0.724	1.88	0.548	0.261219	1	1.01	0.489	0.0467	1.96	2.01	1.03	3.9
Trp53	NM_011640.1:1835	Apoptosis, Cytokine Signaling, Hemostasis, Host-pathogen Interaction, Oxidative Stress, Transcriptional Regulation	-0.0443	0.0548	-0.152	0.0632	0.97	0.9	1.04	0.434	0.36251	1	-0.102	0.0725	-0.244	0.0406	0.932	0.845	1.03	0.185	0.732828	1	-0.0665	0.0725	-0.209	0.0756	0.955	0.865	1.05	0.376	0.424812	1	-0.00712	0.0401	-0.0857	0.0714	0.995	0.942	1.05	0.865	0.0629839	1	0.0279	0.0396	-0.0497	0.105	1.02	0.966	1.08
Tslp	NM_021367.1:638	Cytokine Signaling	0.304	0.306	-0.296	0.904	1.23	0.815	1.87	0.338	0.471083	1	0.721	0.396	-0.0559	1.5	1.65	0.962	2.82	0.092	1.03621	1	0.707	0.397	-0.0703	1.48	1.63	0.952	2.8	0.098	1.00877	1	0.686	0.376	-0.0509	1.42	1.61	0.965	2.68	0.118	0.928118	1	0.695	0.459	-0.204	1.59	1.62	0.868	3.02
Tubb3	NM_023279.2:179		0.345	0.262	-0.168	0.858	1.27	0.89	1.81	0.21	0.677781	1	1.59	0.342	0.919	2.26	3.01	1.89	4.79	0.000458	3.33913	0.338	1.47	0.343	0.794	2.14	2.76	1.73	4.4	0.000903	3.04431	0.119	1.02	0.264	0.503	1.54	2.03	1.42	2.9	0.00831	2.0804	0.484	0.886	0.233	0.43	1.34	1.85	1.35	2.54
Tyk2	NM_018793.2:3465	Cytokine Signaling, Host-pathogen Interaction, NLR signaling, Th1 Differentiation, Th17 Differentiation, Treg Differentiation, Type I Interferon Signaling	0.0597	0.052	-0.0422	0.162	1.04	0.971	1.12	0.271	0.567031	1	0.103	0.0688	-0.0322	0.237	1.07	0.978	1.18	0.16	0.79588	1	0.0324	0.0688	-0.102	0.167	1.02	0.931	1.12	0.645	0.19044	1	0.085	0.0558	-0.0244	0.194	1.06	0.983	1.14	0.178	0.74958	1	0.0149	0.0853	-0.152	0.182	1.01	0.9	1.13
Tyrobp	NM_011662.2:130	Adaptive Immune System, Innate Immune System, Lymphocyte Activation	0.426	0.26	-0.0822	0.935	1.34	0.945	1.91	0.124	0.906578	1	-0.065	0.344	-0.739	0.609	0.956	0.599	1.53	0.853	0.069051	1	1.12	0.343	0.448	1.79	2.17	1.36	3.47	0.00615	2.21112	0.308	-0.276	0.306	-0.877	0.324	0.826	0.545	1.25	0.402	0.395774	1	0.91	0.348	0.229	1.59	1.88	1.17	3.01
Ube2l3	NM_009456.2:1817	Adaptive Immune System, MHC Class I Antigen Presentation	-0.0212	0.0432	-0.106	0.0634	0.985	0.929	1.04	0.632	0.199283	1	0.16	0.0571	0.0478	0.272	1.12	1.03	1.21	0.0151	1.82102	1	0.0721	0.0571	-0.0398	0.184	1.05	0.973	1.14	0.229	0.640165	1	0.175	0.0529	0.0711	0.278	1.13	1.05	1.21	0.0163	1.78781	0.675	0.0871	0.0351	0.0183	0.156	1.06	1.01	1.11
Vcam1	NM_011693.2:1440	Adaptive Immune System, Cell Adhesion, Cytokine Signaling, Host-pathogen Interaction, Lymphocyte Activation, Lymphocyte Trafficking, NF-kB Signaling, TNF Family Signaling, Type II Interferon Signaling	0.429	0.239	-0.0386	0.897	1.35	0.974	1.86	0.0954	1.02045	1	-0.0211	0.32	-0.648	0.606	0.985	0.638	1.52	0.948	0.0231917	1	0.924	0.315	0.306	1.54	1.9	1.24	2.91	0.0117	1.93181	0.45	-0.247	0.132	-0.507	0.012	0.842	0.704	1.01	0.111	0.954677	1	0.694	0.265	0.175	1.21	1.62	1.13	2.32
Vtn	NM_011707.2:1385	Complement System, Host-pathogen Interaction, Innate Immune System	0.152	0.368	-0.57	0.874	1.11	0.674	1.83	0.686	0.163676	1	0.433	0.476	-0.499	1.36	1.35	0.707	2.58	0.379	0.421361	1	0.617	0.472	-0.307	1.54	1.53	0.808	2.91	0.213	0.67162	1	0.885	0.462	-0.0218	1.79	1.85	0.985	3.46	0.104	0.982967	1	1.08	0.502	0.0966	2.06	2.11	1.07	4.18
Xbp1	NM_013842.2:825	Host-pathogen Interaction, Lymphocyte Activation, Oxidative Stress, Transcriptional Regulation	0.00174	0.0915	-0.178	0.181	1	0.884	1.13	0.985	0.00656377	1	0.0743	0.121	-0.163	0.311	1.05	0.893	1.24	0.55	0.259637	1	0.0356	0.121	-0.201	0.273	1.02	0.87	1.21	0.773	0.111821	1	0.0458	0.12	-0.19	0.282	1.03	0.877	1.22	0.716	0.145087	1	0.00673	0.122	-0.232	0.246	1	0.851	1.19
Xcl1	NM_008510.1:103	Chemokine Signaling, Cytokine Signaling, Lymphocyte Activation	-0.575	0.607	-1.76	0.614	0.671	0.294	1.53	0.36	0.443697	1	0.0114	0.804	-1.56	1.59	1.01	0.338	3	0.989	0.00480371	1	0.796	0.801	-0.773	2.37	1.74	0.585	5.15	0.338	0.471083	1	0.893	0.727	-0.531	2.32	1.86	0.692	4.98	0.265	0.576754	1	1.67	0.678	0.343	3	3.19	1.27	8
Xcr1	NM_011798.4:350	Chemokine Signaling, Cytokine Signaling	0.293	0.245	-0.187	0.773	1.23	0.878	1.71	0.253	0.596879	1	-0.207	0.337	-0.867	0.453	0.867	0.548	1.37	0.55	0.259637	1	0.897	0.322	0.266	1.53	1.86	1.2	2.88	0.0154	1.81248	0.513	-0.404	0.236	-0.867	0.0596	0.756	0.548	1.04	0.139	0.856985	1	0.735	0.351	0.0462	1.42	1.66	1.03	2.68
Zap70	NM_009539.2:1030	Adaptive Immune System, Lymphocyte Activation, NF-kB Signaling, T Cell Receptor Signaling	0.38	0.5	-0.599	1.36	1.3	0.66	2.57	0.46	0.337242	1	-0.216	0.67	-1.53	1.1	0.861	0.347	2.14	0.753	0.123205	1	0.611	0.661	-0.684	1.91	1.53	0.622	3.75	0.372	0.429457	1	-0.286	0.776	-1.81	1.23	0.82	0.286	2.35	0.725	0.139662	1	0.574	0.554	-0.511	1.66	1.49	0.702	3.16
Zbtb7b	NM_009565.4:2178	Transcriptional Regulation	-0.159	0.0662	-0.289	-0.0292	0.896	0.819	0.98	0.032	1.49485	1	-0.245	0.0876	-0.416	-0.0729	0.844	0.749	0.951	0.0153	1.81531	1	-0.358	0.0876	-0.53	-0.187	0.78	0.693	0.879	0.00128	2.89279	0.135	-0.0997	0.0723	-0.241	0.0421	0.933	0.846	1.03	0.217	0.66354	1	-0.213	0.0767	-0.364	-0.0631	0.863	0.777	0.957
Zeb1	NM_011546.2:4150	Cytokine Signaling, Lymphocyte Activation, Transcriptional Regulation	0.181	0.135	-0.0826	0.445	1.13	0.944	1.36	0.201	0.696804	1	0.787	0.177	0.439	1.13	1.72	1.36	2.19	0.00067	3.17393	0.338	0.911	0.177	0.564	1.26	1.88	1.48	2.39	0.000188	3.72584	0.0621	0.701	0.174	0.36	1.04	1.63	1.28	2.06	0.00692	2.15989	0.423	0.825	0.209	0.415	1.23	1.77	1.33	2.35
[truncated: 3 more columns]
