# Supplementary material for: Enteric nervous system regeneration and functional cure of experimental digestive Chagas disease with trypanocidal chemotherapy
Source: Nat Commun. 2024 May 23;15:4400. doi: 10.1038/s41467-024-48749-5 (PMC11116530; doi:10.1038/s41467-024-48749-5)
Supplement: Supplementary file 7 — Source Data [file 41467_2024_48749_MOESM7_ESM.zip]

Archive with 18 entries (18 files):
- Fig 5D panel 1_anti-GFAP.tif
- Fig 5D panel 2_total protein.tif
- Figure 1.xlsx
- Figure 2.xlsx
- Figure 3.xlsx
- Figure 4.xlsx
- Figure 5.xlsx
- Figure 6.xlsx
- Figure 7.xlsx
- Figure 8.xlsx
- Supplementary Figure 1.xlsx
- Supplementary Figure 10.xlsx
- Supplementary Figure 2.xlsx
- Supplementary Figure 3.xlsx
- Supplementary Figure 4.xlsx
- Supplementary Figure 5.xlsx
- Supplementary Figure 6.xlsx
- Supplementary Figure 9.xlsx
