# Supplementary material for: Enteric nervous system regeneration and functional cure of experimental digestive Chagas disease with trypanocidal chemotherapy
Source: Nat Commun. 2024 May 23;15:4400. doi: 10.1038/s41467-024-48749-5 (PMC11116530; doi:10.1038/s41467-024-48749-5)
Supplement: Supplementary file 7 — Source Data [file 41467_2024_48749_MOESM7_ESM.zip › Figure 1.xlsx]

## Sheet: Figure 1c
wpi	Infected
3	19600000	71100000	57400000	13200000	16400000	11300000	19100000	22800000	22500000	17100000	299000000	118000000	7920000	50400000	4380000	149000000	133000000	101000000	171000000	24700000	7350000	22300000	26600000	631000	28400000	41900000	26100000	45700000	3550000	3100000	8310000	46400000	85900000	111000000	79500000	158000000	176000000	109000000	124000000	31500000	67000000	63100000	1270000	11900000	32200000	73200000	2590000	49200000	173000000
6	3110000	3140000	6180000	461000	938000	1310000	2910000	5880000	2240000	4550000	37400000		1550000	2120000	4050000		6320000	8740000	14300000	13500000	1430000	3100000		413000	1580000	1890000	1340000	2710000	1160000	2770000	1740000	4200000	24500000	9130000	5660000	4910000	15200000	2310000	20200000	2960000	456000	430000	1320000	405000	2510000	1500000	3580000	4690000	7060000
9	1490000	844000	1090000	374000	380000	555000	493000	362000	432000	316000
12	1840000	1100000	1330000	519000	571000	810000	879000	587000	640000	511000	772000		966000	2000000	2670000		618000	2080000	1100000	1570000
18	596000	1010000	1150000	571000	506000	581000	424000	676000	918000	408000	1480000		1010000	499000	409000		543000	2260000	223000	793000
22	449000	721000	602000	1420000	373000	691000	712000	838000	1320000	7080000
24	924000	758000	186000	601000	787000	826000	863000	1170000	1390000	484000	1130000		418000	955000	636000		618000	775000	1120000	790000
30	989000	644000	1610000	1880000	552000	857000	889000	631000	836000	1560000	1320000		2560000	726000	1310000		1790000	1340000	3360000	1650000
36	2360000	2140000	1030000	1050000	589000	724000	1040000	1350000	1200000	462000	623000		357000	458000	1180000		1830000	807000	1330000	736000
[truncated: 1 more columns]

## Sheet: Figure 1c Bar plot
Control	Infected	BZ-Cured	BZ-Relapsed
15344500	31565200	10841600	11316400
16659200	26743850	11142800	12291550
14099350	28677700	11035500	15670900
14345750	26803800	4672850	4901750
12308550	15014600	11348200	11081950
10957400	20073200	11553650	13230900
10223250	20870050	12104950	9528300
10078350	21579450	7702200	27331200
10939500	26256150	7647300	7778400
9840500	38754100	7753200	7240200
7837500	27741000	7830000	8319000
6109500	27897600	7176000	8556000
7876200	20450400	7223400	8271000
6118200	25659000	9252000
5858100	25080000	8475000
3969000	34890000
3843000	35487000
3591000	26292000
4254000
3792000
One-way ANOVA
Tukey's multiple comparisons test				P Value
Control vs. Infected				<0.0001	****
Control vs. BZ-Cured				0.9997	ns
Control vs. BZ-Relapsed				0.528	ns
Infected vs. BZ-Cured				<0.0001	****
Infected vs. BZ-Relapsed				<0.0001	****
BZ-Cured vs. BZ-Relapsed				0.6309	ns

## Sheet: Figure 1d
Control	Infected	BZ-Cured	BZ-Relapsed
110	220	120	160
110	240	210	170
140	230	150	160
150	210	160	230
120	130	170	160
190	160	120	130
140	150	150	210
140	230	120	150
110	180	120	120
130	200	180	130
120	200	110	180
230	200	90	150
190	210	120	160
150	260	140
180
140
140
One-way ANOVA
Tukey's multiple comparisons test				P Value
Control vs. Infected				0.0002	***
Control vs. BZ-Cured				0.9489	ns
Control vs. BZ-Relapsed				0.5707	ns
Infected vs. BZ-Cured				<0.0001	****
Infected vs. BZ-Relapsed				0.0177	*
BZ-Cured vs. BZ-Relapsed				0.3118	ns

## Sheet: Figure 1e
Hours		Mouse 1	Mouse 2	Mouse 3	Mouse 4	Mouse 5	Mouse 6	Mouse 7	Mouse 8	Mouse 9	Mouse 10	Mouse 11	Mouse 12	Mouse 13
12		455000	457000	434000	442000	408000	272000	231000	395000	364000	393000	396000	463000	375000
18		428000	494000	402000	358000	329000	322000	438000	290000	292000	310000	297000	364000	300000
22		313000	270000	292000	302000	697000							245000
24		420000	432000	403000	467000	464000	322000	1280000	282000	296000	261000	287000	458000	270000
30		635000	440000	503000	507000	558000	543000	1670000	313000	235000	418000	411000	539000	431000
36		439000	426000	432000	377000	432000	530000	2110000	428000	404000	402000	466000	416000	380000
42		830000	1000000	1520000	618000	523000	718000	1300000	989000	2170000	2240000	1040000	995000	2840000

## Sheet: Figure 1f
Mouse ID	Condition	Organ	Signal	Radiance
IE1	Infected	GI	1	4.57897
IE3	Infected	GI	1	5.09624
IE4	Infected	GI	1	1.55726
IE5	Infected	GI	1	6.66486
IF2	Infected	GI	1	2.24682
IF3	Infected	GI	1	3.0929
IF4	Infected	GI	1	3.94235
IF5	Infected	GI	1	2.06756
GF1	Infected	GI	1	8.74519
GF2	Infected	GI	1	16.363
GF3	Infected	GI	1	2.13052
GF4	Infected	GI	1	2.69758
GF5	Infected	GI	1	5.9825
GG1	Infected	GI	1	4.76676
GG2	Infected	GI	1	9.35641
GG3	Infected	GI	1	6.94387
GG4	Infected	GI	1	4.34716
GG5	Infected	GI	1	6.06338
IE1	Infected	Heart	1	29.7275
IE3	Infected	Heart	1	14.2307
IE4	Infected	Heart	1	12.0286
IE5	Infected	Heart	1	5.42582
IF2	Infected	Heart	1	20.9982
IF3	Infected	Heart	1	5.66306
IF4	Infected	Heart		1.6734
IF5	Infected	Heart	1	7.45921
GF1	Infected	Heart	1	51.3746
GF2	Infected	Heart	1	45.4018
GF3	Infected	Heart	1	59.9107
GF4	Infected	Heart	1	80.0027
GF5	Infected	Heart	1	173.887
GG1	Infected	Heart	1	106.975
GG2	Infected	Heart	1	20.3599
GG3	Infected	Heart	1	32.6038
GG4	Infected	Heart	1	18.6551
GG5	Infected	Heart	1	9.54066
IE1	Infected	Skm	1	21.9622
IE3	Infected	Skm	1	2.70321
IE4	Infected	Skm	1	4.57824
IE5	Infected	Skm	1	4.9652
IF2	Infected	Skm	1	5.43252
IF3	Infected	Skm	1	1.82007
IF4	Infected	Skm	1	2.44625
IF5	Infected	Skm	1	9.74961
GF1	Infected	Skm	1	9.04028
GF2	Infected	Skm	1	10.1815
GF3	Infected	Skm	1	35.915
GF4	Infected	Skm		1.23017
GF5	Infected	Skm		2.05532
GG1	Infected	Skm	1	6.19841
GG2	Infected	Skm	1	7.9494
GG3	Infected	Skm	1	4.83789
GG4	Infected	Skm	1	164.359
GG5	Infected	Skm		2.3244
IE1	Infected	Skin	1	7.19596
IE3	Infected	Skin	1	2.61726
IE4	Infected	Skin	1	3.40707
IE5	Infected	Skin	1	3.35521
IF2	Infected	Skin	1	2.75986
IF3	Infected	Skin	1	2.65365
IF4	Infected	Skin	1	3.04569
IF5	Infected	Skin	1	1.3451
GF1	Infected	Skin	1	7.55111
GF2	Infected	Skin	1	2.53892
GF3	Infected	Skin	1	3.20203
GF4	Infected	Skin		1.77949
GF5	Infected	Skin		1.07613
GG2	Infected	Skin	1	14.786
GG3	Infected	Skin		1.71577
GG4	Infected	Skin		1.08284
GG5	Infected	Skin	1	6.71742
IE1	Infected	Liver		1.24452
IE3	Infected	Liver		1.42498
IE4	Infected	Liver		0.86591
IE5	Infected	Liver		1.01257
IF2	Infected	Liver		1.04989
IF3	Infected	Liver		1.0972
IF4	Infected	Liver		1.17492
IF5	Infected	Liver		1.19164
GF1	Infected	Liver	1	3.91199
GF2	Infected	Liver	1	2.70849
GF3	Infected	Liver		1.12484
GF4	Infected	Liver		0.990012
GF5	Infected	Liver		1.12547
GG1	Infected	Liver		1.32272
GG2	Infected	Liver		1.1829
GG3	Infected	Liver		1.01436
GG4	Infected	Liver		1.37828
GG5	Infected	Liver		1.00187
IE1	Infected	Lung	1	4.7027
IE3	Infected	Lung	1	5.82162
IE4	Infected	Lung	1	3.84811
IE5	Infected	Lung	1	9.91622
IF2	Infected	Lung	1	4.64703
IF3	Infected	Lung	1	1.75229
IF4	Infected	Lung		1.27184
IF5	Infected	Lung	1	2.19383
GF1	Infected	Lung	1	5.129
GF2	Infected	Lung	1	32.7226
GF3	Infected	Lung	1	17.9021
GF4	Infected	Lung	1	3.48128
GF5	Infected	Lung		1.93657
GG1	Infected	Lung	1	6.81148
GG2	Infected	Lung	1	3.94311
GG3	Infected	Lung	1	7.936
GG4	Infected	Lung		2.26019
GG5	Infected	Lung		2.32157
IE1	Infected	Spleen		1.46201
IE3	Infected	Spleen		1.52759
IE4	Infected	Spleen		1.04186
IE5	Infected	Spleen		1.53932
IF2	Infected	Spleen		1.10552
IF3	Infected	Spleen		1.24457
IF4	Infected	Spleen		1.16268
IF5	Infected	Spleen		1.12841
GF1	Infected	Spleen	1	3.1904
GF2	Infected	Spleen	1	3.39443
GF3	Infected	Spleen		1.34131
GF4	Infected	Spleen		1.22369
GF5	Infected	Spleen		0.944489
GG1	Infected	Spleen	1	3.21648
GG2	Infected	Spleen		1.81585
GG3	Infected	Spleen		1.89869
GG4	Infected	Spleen	1	3.63426
GG5	Infected	Spleen		1.13727
IE1	Infected	Adp		1.76389
IE3	Infected	Adp		1.40006
IE4	Infected	Adp		0.990418
IE5	Infected	Adp		2.12232
IF2	Infected	Adp		1.46129
IF3	Infected	Adp		1.879
IF4	Infected	Adp		1.11316
IF5	Infected	Adp		1.47088
GF1	Infected	Adp	1	5.20055
GF2	Infected	Adp	1	6.35494
GF3	Infected	Adp		1.1069
GF4	Infected	Adp		0.816181
GF5	Infected	Adp		1.17601
GG1	Infected	Adp		1.06019
GG2	Infected	Adp		1.41384
GG3	Infected	Adp		2.01343
GG4	Infected	Adp		2.29527
GG5	Infected	Adp	1	2.92304
IE1	Infected	GUS	1	4.19366
IE3	Infected	GUS		1.92762
IE4	Infected	GUS		2.12345
IE5	Infected	GUS	1	3.0453
IF2	Infected	GUS	1	2.57192
IF3	Infected	GUS		1.57891
IF4	Infected	GUS	1	1.40434
IF5	Infected	GUS	1	1.63599
GF1	Infected	GUS	1	10.1836
GF2	Infected	GUS	1	4.99795
GF3	Infected	GUS		1.58218
GF4	Infected	GUS		1.21111
GF5	Infected	GUS	1	2.27506
GG2	Infected	GUS	1	2.19595
GG3	Infected	GUS		1.67001
GG4	Infected	GUS	1	1.9784
GG5	Infected	GUS		1.53995
IE1	Infected	Pertm		2.11016
IE3	Infected	Pertm	1	2.61217
IE4	Infected	Pertm	1	16.0815
IE5	Infected	Pertm	1	9.14487
IF2	Infected	Pertm	1	6.86552
IF3	Infected	Pertm	1	2.05834
IF4	Infected	Pertm	1	2.8675
IF5	Infected	Pertm	1	9.80389
GF1	Infected	Pertm	1	6.60521
GF2	Infected	Pertm	1	68.9805
GF3	Infected	Pertm		1.94298
GF4	Infected	Pertm		1.45491
GF5	Infected	Pertm		1.79842
GG1	Infected	Pertm	1	11.8485
GG2	Infected	Pertm	1	3.02231
GG3	Infected	Pertm	1	11.2024
GG4	Infected	Pertm		2.17447
GG5	Infected	Pertm	1	7.19089
IE1	Infected	Carcs	1	8.67692
IE3	Infected	Carcs		1.58564
IE4	Infected	Carcs		1.57795
IE5	Infected	Carcs	1	4.74667
IF2	Infected	Carcs	1	2.62241
IF3	Infected	Carcs		1.33278
IF4	Infected	Carcs	1	1.10855
IF5	Infected	Carcs	1	1.12979
GF1	Infected	Carcs	1	3.45604
GF2	Infected	Carcs	1	4.67408
GF3	Infected	Carcs	1	3.2634
GF4	Infected	Carcs	1	2.12994
GF5	Infected	Carcs	1	1.51874
GG1	Infected	Carcs
GG2	Infected	Carcs	1	8.22944
GG3	Infected	Carcs	1	13.0809
GG4	Infected	Carcs		1.62188
GG5	Infected	Carcs	1	36.3558
IB1	BZ-Relapsed	GI	1	2.65098
IB2	BZ-Relapsed	GI	1	6.50942
IC3	BZ-Relapsed	GI	1	4.34912
IG5	BZ-Relapsed	GI	1	4.77989
GJ3	BZ-Relapsed	GI	1	4.98574
GJ4	BZ-Relapsed	GI	1	4.52256
GJ5	BZ-Relapsed	GI	1	10.0322
IG3	BZ-Relapsed	GI		1.09943
GI1	BZ-Relapsed	GI		1.33032
IC5	BZ-Relapsed	GI		1.01088
IG2	BZ-Relapsed	GI	1	1.21651
GK5	BZ-Relapsed	GI		0.976709
GI5	BZ-Relapsed	GI	1	0.953263
IB1	BZ-Relapsed	Heart		1.11368
IB2	BZ-Relapsed	Heart		1.1924
IC3	BZ-Relapsed	Heart	1	2.74429
IG5	BZ-Relapsed	Heart		0.545445
GJ3	BZ-Relapsed	Heart		1.68225
GJ4	BZ-Relapsed	Heart	1	3.04729
GJ5	BZ-Relapsed	Heart	1	11.4037
IG3	BZ-Relapsed	Heart	1	1.90115
GI1	BZ-Relapsed	Heart	1	6.64254
IC5	BZ-Relapsed	Heart		0.965757
IG2	BZ-Relapsed	Heart		1.00517
GK5	BZ-Relapsed	Heart	1	20.9322
GI5	BZ-Relapsed	Heart		1.57205
IB1	BZ-Relapsed	Skm		1.33023
IB2	BZ-Relapsed	Skm		1.24856
IC3	BZ-Relapsed	Skm		1.21458
IG5	BZ-Relapsed	Skm		1.66785
GJ3	BZ-Relapsed	Skm		1.09815
GJ4	BZ-Relapsed	Skm		1.41422
GJ5	BZ-Relapsed	Skm		1.54289
IG3	BZ-Relapsed	Skm		1.03942
GI1	BZ-Relapsed	Skm		1.46457
IC5	BZ-Relapsed	Skm		1.02696
IG2	BZ-Relapsed	Skm		1.05143
GK5	BZ-Relapsed	Skm		1.13955
GI5	BZ-Relapsed	Skm		0.942069
IB1	BZ-Relapsed	Skin		1.14181
IB2	BZ-Relapsed	Skin		1.37081
IC3	BZ-Relapsed	Skin		0.942175
IG5	BZ-Relapsed	Skin		0.793942
GJ3	BZ-Relapsed	Skin		0.873456
GJ4	BZ-Relapsed	Skin		1.0469
GJ5	BZ-Relapsed	Skin	1	2.06553
IG3	BZ-Relapsed	Skin		1.05053
GI1	BZ-Relapsed	Skin		1.24047
IC5	BZ-Relapsed	Skin	1	0.953221
IG2	BZ-Relapsed	Skin		1.01492
GK5	BZ-Relapsed	Skin		0.793441
GI5	BZ-Relapsed	Skin		0.856207
IB1	BZ-Relapsed	Liver		0.934558
IB2	BZ-Relapsed	Liver		0.930398
IC3	BZ-Relapsed	Liver		0.997486
IG5	BZ-Relapsed	Liver		2.08962
GJ3	BZ-Relapsed	Liver		1.01186
GJ4	BZ-Relapsed	Liver		0.894507
GJ5	BZ-Relapsed	Liver		1.00187
IG3	BZ-Relapsed	Liver		1.1598
GI1	BZ-Relapsed	Liver		1.804
IC5	BZ-Relapsed	Liver		1.04598
IG2	BZ-Relapsed	Liver		1.16283
GK5	BZ-Relapsed	Liver		0.978777
GI5	BZ-Relapsed	Liver		0.823346
IB1	BZ-Relapsed	Lung		1.20851
IB2	BZ-Relapsed	Lung		1.17527
IC3	BZ-Relapsed	Lung		1.11405
IG5	BZ-Relapsed	Lung		0.731351
GJ3	BZ-Relapsed	Lung		1.3477
GJ4	BZ-Relapsed	Lung		1.28075
GJ5	BZ-Relapsed	Lung	1	2.95293
IG3	BZ-Relapsed	Lung		1.26288
GI1	BZ-Relapsed	Lung		1.73656
IC5	BZ-Relapsed	Lung		1.09012
IG2	BZ-Relapsed	Lung		1.05986
GK5	BZ-Relapsed	Lung		0.995756
GI5	BZ-Relapsed	Lung		0.999618
IB1	BZ-Relapsed	Spleen		0.978939
IB2	BZ-Relapsed	Spleen		1.06052
IC3	BZ-Relapsed	Spleen		1.21941
IG5	BZ-Relapsed	Spleen		0.604639
GJ3	BZ-Relapsed	Spleen	1	2.20449
GJ4	BZ-Relapsed	Spleen	1	3.45324
GJ5	BZ-Relapsed	Spleen		1.30909
IG3	BZ-Relapsed	Spleen		0.960012
GI1	BZ-Relapsed	Spleen		1.03244
IC5	BZ-Relapsed	Spleen		1.00918
IG2	BZ-Relapsed	Spleen		1.00303
GK5	BZ-Relapsed	Spleen		0.797727
GI5	BZ-Relapsed	Spleen		0.994091
IB1	BZ-Relapsed	Adp		1.41264
IB2	BZ-Relapsed	Adp		1.34212
IC3	BZ-Relapsed	Adp		1.1337
IG5	BZ-Relapsed	Adp	1	10.8923
GJ3	BZ-Relapsed	Adp		0.860581
GJ4	BZ-Relapsed	Adp		0.936253
GJ5	BZ-Relapsed	Adp		0.888379
IG3	BZ-Relapsed	Adp		1.00729
GI1	BZ-Relapsed	Adp		1.56827
IC5	BZ-Relapsed	Adp		1.22916
IG2	BZ-Relapsed	Adp		0.980313
GK5	BZ-Relapsed	Adp		0.814251
GI5	BZ-Relapsed	Adp		0.82815
IB1	BZ-Relapsed	GUS		1.4015
IB2	BZ-Relapsed	GUS	1	2.32741
IC3	BZ-Relapsed	GUS		0.957044
IG5	BZ-Relapsed	GUS	1	2.42668
GJ3	BZ-Relapsed	GUS		0.842378
GJ4	BZ-Relapsed	GUS	1	2.25394
GJ5	BZ-Relapsed	GUS	1	1.92041
IG3	BZ-Relapsed	GUS		1.04229
GI1	BZ-Relapsed	GUS		1.23155
IC5	BZ-Relapsed	GUS		1.05386
IG2	BZ-Relapsed	GUS		1.02036
GK5	BZ-Relapsed	GUS		0.737122
GI5	BZ-Relapsed	GUS		0.738798
IB1	BZ-Relapsed	Pertm		1.0171
IB2	BZ-Relapsed	Pertm		1.38481
IC3	BZ-Relapsed	Pertm		1.05483
IG5	BZ-Relapsed	Pertm		0.898893
GJ3	BZ-Relapsed	Pertm		1.05934
GJ4	BZ-Relapsed	Pertm		1.38798
GJ5	BZ-Relapsed	Pertm	1	3.22963
IG3	BZ-Relapsed	Pertm		1.08289
GI1	BZ-Relapsed	Pertm		1.13046
IC5	BZ-Relapsed	Pertm		1.2055
IG2	BZ-Relapsed	Pertm		1.16447
GK5	BZ-Relapsed	Pertm		1.05562
GI5	BZ-Relapsed	Pertm		0.837155
IB1	BZ-Relapsed	Carcs		1.06308
IB2	BZ-Relapsed	Carcs		1.2841
IC3	BZ-Relapsed	Carcs		0.985128
IG5	BZ-Relapsed	Carcs		0.874872
GJ3	BZ-Relapsed	Carcs		1.03632
GJ4	BZ-Relapsed	Carcs		0.977929
GJ5	BZ-Relapsed	Carcs		1.57549
IG3	BZ-Relapsed	Carcs	1	1.13112
GI1	BZ-Relapsed	Carcs		1.33155
IC5	BZ-Relapsed	Carcs		1.06606
IG2	BZ-Relapsed	Carcs		1.03834
GK5	BZ-Relapsed	Carcs		0.928268
GI5	BZ-Relapsed	Carcs		1.00139

## Sheet: Figure 1f Bar plot
Infected	BZ-Relapsed
10	2
9	4
6	3
10	4
8	3
5	5
5	7
5	2
14	1
14	1
6	2
4	1
5	0
9
10
9
6
7
Two-tailed t-test
P value		<0.0001
P value summary		****

## Sheet: Figure 1g
	GI					Heart					Skeletal muscle					Skin
Control	Infected	BZ-Cured	BZ-Relapsed		Control	Infected	BZ-Cured	BZ-Relapsed		Control	Infected	BZ-Cured	BZ-Relapsed		Control	Infected	BZ-Cured	BZ-Relapsed
1.05	4.58	1.12	1.1		1	29.73	1.66	1.9		1.12	21.96	1.32	1.04		1.35	7.2	0.97	1.05
1.2	5.1	1.41	1.33		1.4	14.23	1.37	6.64		1.6	2.7	1.38	1.46		1.97	2.62	1.08	1.24
0.95	1.56	1.08	2.65		1.18	12.03	1.16	1.11		1.08	4.58	1	1.33		0.93	3.41	0.95	1.14
1.01	6.66	1.36	6.51		1.13	5.43	0.79	1.19		0.83	4.97	0.98	1.25		0.89	3.36	1.01	1.37
0.93	2.25	0.98	4.35		0.7	21	1.03	2.74		0.83	5.43	1.01	1.21		0.7	2.76	0.82	0.94
0.94	3.09	1.29	1.01		0.8	5.66	1.09	0.97		0.77	1.82	1.19	1.03		0.86	2.65	0.93	0.95
0.88	3.94	1.12	1.22		1.07	1.67	0.94	1.01		0.85	2.45	0.93	1.05		0.84	3.05	0.96	1.01
1.04	2.07	0.79	4.78		0.74	7.46	1.93	0.55		0.83	9.75	0.69	1.67		0.71	1.35	0.71	0.79
1	8.75	1.47	4.99		1	51.37	1.55	1.68		1.09	9.04	1.47	1.1		0.76	7.55	1.41	0.87
0.96	16.36	1.17	4.52		1.03	45.4	1.28	3.05		0.95	10.18	1.63	1.41		0.97	2.54	1.25	1.05
1.01	2.13	1.13	10.03		0.96	59.91	0.81	11.4		0.98	35.91	0.83	1.54		1.03	3.2	0.81	2.07
1.04	2.7	1.14	0.98		0.96	80	0.99	20.93		1	1.23	1.14	1.14		1.11	1.78	0.79	0.79
1	5.98	0.97	0.95		1.06	173.89	0.76	1.57		1.06	2.06	0.99	0.94		1.03	1.08	0.82	0.86
1.07	4.77	1.1			0.86	106.97	0.83			1	6.2	1.05			1.08	14.79	0.91
1.01	9.36				1.09	20.36				1.03	7.95				0.87	1.72
0.99	6.94				1.16	32.6				1.14	4.84				0.92	1.08
0.97	4.35				0.97	18.66				0.94	164.36					6.72
1.04	6.06				1.06	9.54				1.01	2.32
0.92					0.87					0.88
One-way ANOVA					One-way ANOVA					One-way ANOVA					One-way ANOVA
Tukey's multiple comparisons test			P Value		Tukey's multiple comparisons test			P Value		Tukey's multiple comparisons test			P Value		Tukey's multiple comparisons test			P Value
Control vs. Infected			<0.0001	****	Control vs. Infected			<0.0001	****	Control vs. Infected			0.0994	ns	Control vs. Infected			0.0002	***
Control vs. BZ-Cured			0.9975	ns	Control vs. BZ-Cured			>0.9999	ns	Control vs. BZ-Cured			>0.9999	ns	Control vs. BZ-Cured			>0.9999	ns
Control vs. BZ-Relapsed			0.0222	*	Control vs. BZ-Relapsed			0.9816	ns	Control vs. BZ-Relapsed			>0.9999	ns	Control vs. BZ-Relapsed			0.9993	ns
Infected vs. BZ-Cured			<0.0001	****	Infected vs. BZ-Cured			0.0002	***	Infected vs. BZ-Cured			0.1499	ns	Infected vs. BZ-Cured			0.0003	***
Infected vs. BZ-Relapsed			0.0948	ns	Infected vs. BZ-Relapsed			0.001	***	Infected vs. BZ-Relapsed			0.1696	ns	Infected vs. BZ-Relapsed			0.0006	***
BZ-Cured vs. BZ-Relapsed			0.0563	ns	BZ-Cured vs. BZ-Relapsed			0.9869	ns	BZ-Cured vs. BZ-Relapsed			>0.9999	ns	BZ-Cured vs. BZ-Relapsed			0.9979	ns
