# Supplementary material for: Enteric nervous system regeneration and functional cure of experimental digestive Chagas disease with trypanocidal chemotherapy
Source: Nat Commun. 2024 May 23;15:4400. doi: 10.1038/s41467-024-48749-5 (PMC11116530; doi:10.1038/s41467-024-48749-5)
Supplement: Supplementary file 7 — Source Data [file 41467_2024_48749_MOESM7_ESM.zip › Figure 2.xlsx]

## Sheet: Figure 2a
wpi	Control																					Infected
6	109	111	146	112	108	99	100	94	94	96	112	112	109	125	100	99	93	96	95	95		240	240	224	239		132	112	174	129	217	197	101	217	224	117	240	198	117	207	135	121	131	240	120	110	120	115	129
12	125	127	121	125	124	88	80	90	85	90	144	119	116	117	118	96	95	98	91	105		122	129	130	230		161	127	119	163	103	94	144	140	135	119	207	132	136	116
18	95	99	86	85	87	148	90	91	115	88	99	105	96	83	106	102	93	97	157	100		240	119	177	109	144	137	108	124		95	101	112	108	114	215	234	183	154	121
24	96	110	94	119	85	97	94	98	94	91	102	87	96	87	89	95	94	104	93	92		240	98	123	226	127	129	119	238		118	157	159	207	153	161	181	106	203	102
30	112	122	114	123	112	103	122	104	108	135	101	101	110	99	111	108	110	111	109	110		136	240	240	240		240	207	210	164	110	184	110	240	157	186	240	143	123	121
36	113	99	107	113		132	107	105	105	103	97	109	97	98	101	106	114	115	102	103		240	127	129	240		164	159	149	140	144	221	170	217	226	209	235	128	206	135
[truncated: 19 more columns]

## Sheet: Figure 2b
Control	Infected	BZ-Cured	BZ-Relapsed
132	144	95	199
107	221	135	240
105	170	168	107
105	217	116	240
103	226	117	116
113	209	117	138
99	235	113	120
107	128	102	124
113	206	133	130
106	135	129	121
114	240	112	168
115	127	128	130
102	129	123	124
103	240	121
97	164
109	159
97	149
98	140
101
One-way ANOVA
Tukey's multiple comparisons test				P Value
Control vs. Infected				<0.0001	****
Control vs. BZ-Cured				0.5323	ns
Control vs. BZ-Relapsed				0.0021	**
Infected vs. BZ-Cured				<0.0001	****
Infected vs. BZ-Relapsed				0.0706	ns
BZ-Cured vs. BZ-Relapsed				0.1132	ns

## Sheet: Figure 2c
Control	Infected	BZ-Cured	BZ-Relapsed
2	4	0	5
2	7	6	2
3	9	8	12
4	8	4	7
2	8	5	5
2	6	2	8
2	9	4	6
1	4	2	6
2	3	3	8
2	4	4	6
2	14	5	3
0	0	3	3
3	10	3	5
1	10	7
1	10
4	0
3	10
3	3
0	2
0	6
One-way ANOVA
Tukey's multiple comparisons test				P Value
Control vs. Infected				<0.0001	****
Control vs. BZ-Cured				0.1255	ns
Control vs. BZ-Relapsed				0.0006	***
Infected vs. BZ-Cured				0.0605	ns
Infected vs. BZ-Relapsed				0.9497	ns
BZ-Cured vs. BZ-Relapsed				0.2739	ns

## Sheet: Figure 2d
Control	Infected	BZ-Cured	BZ-Relapsed
10	20	0	40
0	70	80	30
10	100	80	170
0	100	40	50
20	100	30	40
180	40	10	330
120	100	180	140
170	10	30	150
0	20	70	250
0	50	70	200
30	120	70	30
40	340	20	20
10	160	160	270
70	290	290
50	410
20	160
50	250
40	200
50
20
One-way ANOVA
Tukey's multiple comparisons test				P Value
Control vs. Infected				0.0089	**
Control vs. BZ-Cured				0.6611	ns
Control vs. BZ-Relapsed				0.0408	*
Infected vs. BZ-Cured				0.2503	ns
Infected vs. BZ-Relapsed				0.9932	ns
BZ-Cured vs. BZ-Relapsed				0.4554	ns

## Sheet: Figure 2g
Control	Infected	BZ-Cured	BZ-Relapsed
2.18	1.59776	2.7024	3.39394
2.82	1.68313	3.05315	2.91262
2.46	1.67883	2.84295	3.06684
1.61	2.2796
2.99986	1.88807
1.98497	2.07639
2.14841
2.66858
3.28646
2.51155
2.17
2.52
3.36
One-way ANOVA
Tukey's multiple comparisons test				P Value
Control vs. Infected				0.0231	*
Control vs. BZ-Cured				0.5703	ns
Control vs. BZ-Relapsed				0.1375	ns
Infected vs. BZ-Cured				0.0139	*
Infected vs. BZ-Relapsed				0.0019	**
BZ-Cured vs. BZ-Relapsed				0.8727	ns

## Sheet: Figure 2h
Control	Infected	BZ-Cured	BZ-Relapsed
0.284236	0.027975	0.144474	0.058032
0.035947	0.096543	0.212738	0.262113
0.13704	0.124912	0.059894	0.038038
0.108066	0.100081
0.163429	0.105976
0.10691	0.066296
0.054445
0.287667
0.148387
0.158698
0.060317
0.155822
0.086329
