# Supplementary material for: Enteric nervous system regeneration and functional cure of experimental digestive Chagas disease with trypanocidal chemotherapy
Source: Nat Commun. 2024 May 23;15:4400. doi: 10.1038/s41467-024-48749-5 (PMC11116530; doi:10.1038/s41467-024-48749-5)
Supplement: Supplementary file 7 — Source Data [file 41467_2024_48749_MOESM7_ESM.zip › Figure 3.xlsx]

## Sheet: Figure 3d PC
	Control											Infected										BZ-Cured							BZ-Relapsed
6 wpi	89.3	41	69.1	158								5.6	23.85	27.4	49.2
36 wpi	102	83.4	115.2	127.2	19.9	69.3	12.9	74.6	52.4	29		0.6	10.6	19	3.4	21.8	0	29.2	0	8.6		0	18.6	81.2	59.2	121	0.6		38.6	31.6	51.8	29	8	0	9.4	19	1.8
6wpi								36wpi
Two-tailed t-test								One-way ANOVA
P value					0.05			Tukey's multiple comparisons test					P value
P value summary					*			Control vs. Infected					0.0019	**
								Control vs. BZ-Cured					0.5439	ns
								Control vs. BZ-Relapsed					0.013	*
								Infected vs. BZ-Cured					0.1477	ns
								Infected vs. BZ-Relapsed					0.8888	ns
								BZ-Cured vs. BZ-Relapsed					0.4204	ns

## Sheet: Figure 3d DC
	Control											Infected										BZ-Cured								BZ-Relapsed
6 wpi	42.4	46.9	39.7	63.5								14.9	18.5	11.7	38.5
36 wpi	28.2	33.6	28.8	60.6	48.8	24.2	41.6	34.8	43.6	23.4		13.6	6.2	7.8	29.4	4	12.2	5.4	4.4	12.6		28	2.8	22.6	38.6	54.6	60.6	8.6		19.8	19.2	8.8		24.8	3.6	13.6	23.6	16.6
6wpi					P value			36wpi
Two-tailed t-test								One-way ANOVA
P value					0.015			Tukey's multiple comparisons test					P value
P value summary					*			Control vs. Infected					0.0007	***
								Control vs. BZ-Cured					0.7885	ns
								Control vs. BZ-Relapsed					0.0113	*
								Infected vs. BZ-Cured					0.0206	*
								Infected vs. BZ-Relapsed					0.807	ns
								BZ-Cured vs. BZ-Relapsed					0.1523	ns
