# Supplementary material for: Enteric nervous system regeneration and functional cure of experimental digestive Chagas disease with trypanocidal chemotherapy
Source: Nat Commun. 2024 May 23;15:4400. doi: 10.1038/s41467-024-48749-5 (PMC11116530; doi:10.1038/s41467-024-48749-5)
Supplement: Supplementary file 7 — Source Data [file 41467_2024_48749_MOESM7_ESM.zip › Figure 4.xlsx]

## Sheet: Figure 4a red
	log2 fold change INF vs naïve control	-log10 p
Cxcr1	-0.00223	0.0013
Ptpn6	0.000934	0.0026
Cd1d1	0.00151	0.0035
Arhgdib	0.00424	0.0044
Masp2	-0.00575	0.0057
Xbp1	0.00174	0.0066
Batf3	-0.00682	0.0079
Gm10499	-0.00929	0.0119
Ifngr2	-0.00296	0.0132
Lcp2	0.0132	0.0146
Nfatc1	0.00327	0.0155
Ikbkap	0.00415	0.0173
Ptk2	-0.00282	0.0195
Tnfsf14	-0.028	0.0209
Kir3dl1	0.0201	0.0214
Cd59b	0.0361	0.0227
Il3	-0.0279	0.0237
Cd99	0.00962	0.0246
Src	0.00316	0.0259
Il17ra	-0.00659	0.0273
Il18	0.0333	0.0329
Mapk14	-0.00543	0.0329
Mif	-0.00607	0.0362
Traf2	0.00498	0.0376
C8g	0.0262	0.0391
Csf2	0.0472	0.04
Slamf7	-0.0282	0.0405
Itga2b	0.0305	0.0424
Cd36	-0.023	0.0438
Irf7	0.0324	0.0448
Sell	0.0784	0.0458
Fcgr2b	0.0251	0.0467
Ilf3	0.0131	0.0501
Il12a	0.0541	0.0506
Ccr3	0.0743	0.0511
Cd97	0.0178	0.0511
Tnfsf12	-0.0214	0.0511
Itga4	0.0248	0.0516
Smad5	0.0126	0.0531
Stat5a	-0.0132	0.054
Ptprc	0.0525	0.055
Ebi3	0.0278	0.0575
Tgfb3	0.0381	0.058
Lta	0.0542	0.0605
Ccr7	0.0735	0.0615
Itga5	0.051	0.0655
Maf	-0.0444	0.0655
Ceacam1	-0.0219	0.066
Rorc	-0.0358	0.068
Stat4	-0.0822	0.068
Rbfox3	0.0315	0.0747
Smad3	-0.0131	0.0747
Cul9	-0.028	0.0788
Irak4	0.018	0.0825
Pdcd1lg2	-0.119	0.0867
Ikzf1	-0.0926	0.0872
Klra5	-0.145	0.091
Masp1	0.0689	0.0921
Il1b	0.0983	0.0926
Cd4	-0.0744	0.0926
Cd86	-0.0651	0.0964
Ccl9	-0.0423	0.0975
Ccl20	-0.0974	0.0975
Casp3	0.0218	0.0996
Traf1	-0.0399	0.0996
Tbx21	-0.206	0.0996
Ptpn22	0.111	0.1073
Tgfbr1	-0.0214	0.1085
Il1rl1	0.0884	0.109
Ifnar1	-0.0175	0.1101
Cd69	-0.136	0.1198
Cd40	0.0986	0.1209
Traf4	-0.0263	0.1249
Tnfsf15	-0.0571	0.1267
Rae1	-0.0138	0.1319
Tgfb2	0.0626	0.1355
Bcl3	0.051	0.1355
Lef1	0.112	0.1397
Il18r1	0.132	0.1403
Irak3	-0.0456	0.1494
Tgfbr2	-0.0525	0.1512
Hcst	0.0974	0.153
Klra7	-0.264	0.1561
Csf2rb	0.123	0.1612
Btk	0.0946	0.1612
Vtn	0.152	0.1637
Nos1	-0.121	0.1637
App	-0.0349	0.1649
Il6ra	-0.089	0.1675
Nfkbiz	0.0267	0.1688
H2-DMb2	-0.204	0.1701
Fadd	-0.0275	0.1733
Jak3	0.062	0.1739
Cd27	0.207	0.1746
Tal1	-0.0726	0.1765
Fyn	0.0735	0.1772
Itgax	0.144	0.1778
Ltbr	-0.0199	0.1778
Il21r	0.262	0.1831
Il15ra	0.0513	0.1844
Adora2a	0.247	0.1858
Pla2g5	0.168	0.1878
Ifitm1	0.108	0.1884
Cd96	0.13	0.1898
Cd247	0.178	0.1904
Il6st	0.0449	0.1925
Cd7	-0.35	0.1945
Ube2l3	-0.0212	0.1993
Lilra5	-0.162	0.2027
Cd53	-0.216	0.2048
Pecam1	-0.0834	0.2069
Pdcd2	-0.0362	0.2097
Tbk1	0.0426	0.2154
Il2ra	0.14	0.2161
Socs3	0.107	0.2197
Prim1	0.0566	0.2218
Il15	-0.101	0.2226
Nos2	0.322	0.2299
Tollip	0.0317	0.2366
Abcb10	-0.0205	0.2381
Ncf4	0.159	0.2418
Cd2	0.215	0.248
Entpd1	0.0922	0.2518
Icosl	-0.118	0.2526
Psmb5	0.0189	0.2534
Bcl6	0.0713	0.2549
Relb	0.0508	0.2636
Pml	0.0543	0.2652
Ifnar2	0.0836	0.2684
H2-Q10	0.119	0.2716
Igf2r	-0.0433	0.2832
Il7r	-0.274	0.2933
Plp1	-0.121	0.295
Pla2g2a	0.425	0.2967
Plau	-0.194	0.2967
Nfkb2	0.0587	0.3045
Klrd1	-0.323	0.3045
Tgfb1	0.108	0.3098
Ahr	0.0571	0.3116
Cxcl15	-0.329	0.3261
Il27ra	0.311	0.327
Irf3	-0.088	0.3307
Aire	-0.232	0.3316
Frmpd4	0.248	0.3335
Sigirr	-0.0419	0.3344
Atm	0.0521	0.3354
Zap70	0.38	0.3372
Mapk1	0.0233	0.3382
Blnk	-0.066	0.3429
Ikzf4	0.117	0.3478
Il33	-0.161	0.3516
Cfp	0.174	0.3526
Casp2	-0.0806	0.3556
Nod2	0.216	0.3575
Fcamr	-0.213	0.3595
Trp53	-0.0443	0.3625
Cmklr1	0.196	0.3635
Spn	0.339	0.3686
Gfap	-0.462	0.3686
Cish	-0.0887	0.3696
Ltb4r1	-0.161	0.3716
Il17rb	0.113	0.3726
Cd160	-0.675	0.3768
Pigr	0.0758	0.382
Cd48	0.238	0.3893
Map4k2	-0.0982	0.3925
Nt5e	0.51	0.3936
Csf1r	0.186	0.3947
Cdh5	-0.173	0.3947
Bcap31	-0.0291	0.4123
Ctnnb1	-0.0468	0.4157
Tcf7	-0.167	0.4202
Casp1	0.0986	0.4225
Ltb4r2	0.368	0.4248
Traf5	0.0836	0.4248
Nfkb1	0.05	0.426
Pdcd1	0.394	0.4295
Slamf1	0.598	0.4306
Ltb	-0.378	0.4342
Runx3	-0.37	0.4377
Runx1	-0.0834	0.4389
Il17f	0.402	0.4401
Xcl1	-0.575	0.4437
Rela	0.0845	0.4498
Pdgfrb	-0.189	0.4535
Tnfrsf4	0.159	0.4572
Il10ra	0.256	0.4609
Cd79a	-0.409	0.4647
Ptgs2	-0.243	0.4685
Tslp	0.304	0.4711
Csf1	0.173	0.4711
Irak2	0.0505	0.4724
Mr1	0.119	0.4737
Ski	-0.0903	0.4737
Ccl6	-0.245	0.4776
Muc1	0.656	0.4881
Hif1a	0.242	0.4881
Cd80	-0.226	0.4881
Tlr9	0.386	0.4895
Aicda	-0.925	0.4921
Il1rap	-0.0907	0.4962
Prdm1	-0.219	0.4989
Cdkn1a	0.121	0.5031
Il25	0.501	0.5045
Nfil3	0.209	0.5045
Ccl19	0.547	0.5072
Atg16l1	0.0437	0.5072
Ly86	0.334	0.5114
Hc	0.443	0.5157
Cradd	0.108	0.5186
Gpr183	-0.208	0.5186
Itgb1	0.0868	0.52
Npc1	-0.0967	0.52
Dpp4	-0.104	0.5243
Cd164	0.0975	0.5317
Ptpn2	0.0444	0.5331
Pou2f2	-0.32	0.5331
Il16	-0.346	0.5391
Irf5	0.255	0.5406
Cfd	1.11	0.5436
Cd82	0.0602	0.5452
Traf3	0.0803	0.5482
Clu	-0.408	0.5482
Gp1bb	-0.52	0.5528
Hfe	0.105	0.5654
Tyk2	0.0597	0.567
Btla	-0.469	0.5719
Cd3e	0.543	0.5735
Chuk	-0.0351	0.5817
Notch1	-0.13	0.585
Ch25h	-0.365	0.5935
Xcr1	0.293	0.5969
Syk	0.181	0.5986
Map4k1	-0.465	0.6038
Pla2g4a	-0.113	0.6073
Il2rg	0.408	0.6126
H2-Ob	-0.617	0.6126
Abcf1	-0.088	0.618
Abl1	-0.0736	0.6308
Ctsc	0.183	0.6326
Tcf4	-0.149	0.6364
Ets1	-0.261	0.6383
Ikbkb	0.068	0.644
Ccl24	-0.507	0.644
Tlr2	-0.471	0.6459
Ccl22	-0.512	0.6459
Kit	-0.206	0.6478
Tgfbi	-0.208	0.6478
Il7	0.173	0.6498
Irak1	0.0807	0.6498
Klrc1	0.472	0.6615
Clec5a	0.38	0.6635
Fas	0.181	0.6676
Cidea	0.708	0.6716
Cd3d	0.69	0.6737
Nfatc3	0.0441	0.6737
Jak1	0.062	0.6757
Fn1	0.421	0.6778
Tubb3	0.345	0.6778
Defb14	-0.58	0.6799
Bax	0.0769	0.684
Ikzf3	-0.71	0.6861
Myd88	0.101	0.6904
Il10rb	0.0757	0.6946
Zeb1	0.181	0.6968
Card9	0.412	0.7077
Fcgrt	-0.247	0.7077
Il1rn	0.275	0.71
Traf6	0.117	0.7122
Cd34	0.268	0.7212
Ccr9	-0.474	0.7282
Cd109	0.193	0.7328
Nox1	0.457	0.7352
Tlr3	0.205	0.7447
Phlpp2	0.421	0.757
Ccrl1	-0.341	0.757
Cxcr5	-0.835	0.762
Adal	-0.212	0.7645
Gpi1	-0.169	0.767
Cd55	0.156	0.7696
Cd44	-0.282	0.7747
Klra8	0.571	0.7825
Casp8	0.0671	0.7825
Il11ra1	-0.251	0.7852
Pdgfb	-0.331	0.7852
Tfrc	0.138	0.7878
Nox4	-0.287	0.7932
Hlx	-0.321	0.7932
Ptger4	0.248	0.7986
Gata3	-0.59	0.8013
Cx3cl1	0.127	0.8153
Tagap	0.437	0.8239
Cd5	0.612	0.8268
Mbp	-0.157	0.8327
Cd22	-0.925	0.8356
Prkcd	0.133	0.8386
Pax5	-1.05	0.8386
Ifit2	0.656	0.8539
Folr4	-1.22	0.857
Cx3cr1	0.357	0.8633
Lck	0.437	0.8928
Icam2	0.275	0.9031
Icos	-0.624	0.9031
Tyrobp	0.426	0.9066
Stat5b	0.119	0.9066
C1qbp	0.0681	0.9066
Phlpp1	0.297	0.9101
Tnfrsf11a	0.303	0.9136
Trem2	0.564	0.9318
Tirap	0.187	0.9318
Il12rb1	0.595	0.9393
Clec4e	1.22	0.9508
Itgal	0.515	0.9508
MAPt	0.296	0.9508
Nfatc2	0.211	0.9508
Plaur	-0.164	0.9508
Cxcl12	-0.393	0.9508
Il2rb	0.627	0.9547
Cxcr3	0.712	0.9626
Ikzf2	-0.777	0.9626
Ctla4	-0.759	0.9706
Clec4a4	-0.95	0.9747
Cd24a	-0.309	0.9914
Ly96	0.2	0.9957
Cd79b	-0.968	0.9957
C9	-1.29	1.0013
Cd3eap	-0.304	1.0119
Cfb	0.256	1.0132
Tlr4	0.135	1.0177
Tnfsf13b	0.35	1.02
Vcam1	0.429	1.0205
Ccr6	-1.17	1.0223
Cd163	-0.505	1.0241
C4bp	0.262	1.0448
Cxcr6	0.727	1.0482
Ms4a1	-1.18	1.0506
Tnfsf11	-0.703	1.0521
Il17re	-0.164	1.0615
Il27	0.885	1.0737
Pla2g2e	0.587	1.0773
Cebpb	0.201	1.0778
Il13ra1	0.5	1.0809
Thy1	0.249	1.0872
Il1r2	-0.756	1.0958
Itln1	-1.13	1.0969
Cd83	-0.198	1.1002
Tnfrsf13c	-1.13	1.1024
Cr2	-1.39	1.1107
Batf	0.524	1.1124
Acaa1a	-0.289	1.1135
Foxp3	-1.12	1.1135
Tlr1	0.276	1.1209
Cd9	0.22	1.1267
Cxcl13	-0.769	1.1284
C1ra	0.434	1.1355
Cybb	0.544	1.1397
Crlf2	0.227	1.1415
C1qa	0.482	1.1463
Tnfrsf17	-0.99	1.1475
Gfi1	-0.417	1.1599
Mme	-0.527	1.1649
Map4k4	0.206	1.1713
Il18rap	0.637	1.1778
Cd19	-1.3	1.1798
Ccl11	-0.437	1.1844
Gzma	1.23	1.1864
Ncam1	-0.393	1.1945
Bst1	0.818	1.2034
S100a8	1.08	1.2076
Mapkapk2	0.0974	1.2097
Nefl	0.469	1.2175
Itgam	0.325	1.2269
Psmd7	0.0917	1.2299
Itga6	0.114	1.2306
Itgb2	0.601	1.2518
Il12b	1.11	1.2526
Cd81	0.217	1.2588
Tigit	-0.902	1.2676
Lilra6	1.19	1.2757
Klrk1	0.862	1.279
S100b	-0.704	1.3036
Eomes	0.675	1.3098
Cd6	1.1	1.3188
Il4ra	0.177	1.3233
Prf1	0.736	1.327
Ccl4	1.41	1.3279
Mapk11	-0.357	1.342
Il21	0.814	1.3575
Nfkbia	0.201	1.3625
Ikbkg	-0.15	1.3778
Fcer1a	1.08	1.3862
Il12rb2	0.792	1.3925
Cfh	0.4	1.3936
Cck	-1.11	1.3979
Bcl2	-0.223	1.4078
Tnfrsf13b	-0.828	1.4168
C1s	0.485	1.4342
Tnfrsf14	0.489	1.4389
Ctss	0.34	1.4584
Csf3r	0.832	1.466
Tnfaip6	0.449	1.466
Ifngr1	0.224	1.4908
Ccl25	-0.62	1.4921
Ccl3	1.05	1.4949
Zbtb7b	-0.159	1.4949
Ifih1	0.419	1.4962
Msr1	0.516	1.5017
Notch2	0.259	1.5072
Il1rl2	-0.551	1.5214
Psmb7	0.136	1.5243
Stat6	0.0887	1.5361
Pparg	-0.468	1.5391
Icam1	0.488	1.5436
P2rx7	0.25	1.5607
Cxcr4	-0.309	1.5607
Stat2	0.801	1.567
Cd46	0.542	1.5784
Ccl12	0.73	1.58
Sh2d1a	0.624	1.6198
Il22ra2	-1.11	1.6364
Serping1	0.408	1.6421
Tlr5	-0.578	1.6882
Cd8a	2.01	1.7258
Ifng	1.77	1.7305
Il1r1	-0.308	1.7352
Il23r	-1.18	1.7399
S100a9	1.3	1.7471
Cxcl1	0.812	1.752
Tnfrsf1b	0.375	1.767
Ddx58	0.501	1.7773
Cd226	1.2	1.7825
C6	1.52	1.7852
Cd8b1	1.76	1.8097
Ifi35	0.401	1.8447
C1qb	0.662	1.857
Klra6	0.84	1.9101
Irf8	0.34	1.9547
Fcer1g	0.671	1.9626
Fcgr3	0.625	1.9626
Emr1	0.774	1.9914
Psmc2	0.117	1.9914
Tmem173	0.619	2.0048
Cd14	0.396	2.0106
Tnfsf8	1.05	2.0711
Ccrl2	0.787	2.0921
Lilrb3	0.868	2.1463
Abcb1a	-0.662	2.1518
C7	0.942	2.1726
Ccbp2	0.622	2.1818
Kir3dl2	-1.19	2.2233
Ptafr	0.538	2.2441
Fkbp5	-0.719	2.2503
Litaf	0.321	2.2757
Lair1	0.804	2.284
Ifi204	0.928	2.2865
Ikbke	0.127	2.3002
Jak2	0.173	2.3054
Socs1	0.894	2.3143
Psmb10	0.667	2.3458
Marco	3.1	2.3526
Lilrb4	1.04	2.433
Cxcl11	2.22	2.4522
Gzmb	2.79	2.4609
Tlr8	0.803	2.4776
C4a	0.959	2.5045
Cd40lg	1.64	2.5157
Fcgr1	1.03	2.5171
Fcgr4	1.32	2.5258
Bst2	0.851	2.5498
Stat3	0.262	2.5622
Ccr2	1.22	2.5784
Ccr5	1.32	2.6003
Tnf	0.772	2.6055
Ccl5	2.36	2.6091
Ngf	0.747	2.6383
C3	0.942	2.6556
Fasl	1.42	2.6655
Irgm1	1.32	2.7305
Cd209g	-1.72	2.7496
Mx1	0.382	2.757
Bid	0.511	2.7747
Ccl7	1.42	2.821
Lif	0.51	2.8386
Stat1	1.51	2.8447
Cxcl10	2.39	2.8729
Irf4	-1.02	2.9066
Tnfsf10	1.06	3.0778
Btnl1	1.32	3.0921
Tapbp	0.49	3.1215
H2-Eb1	1.55	3.1624
H2-Ea-ps	1.66	3.4078
Ccl2	1.88	3.4413
Ccl8	1.88	3.4547
Tnfaip3	0.475	3.4698
Btnl2	2.07	3.5287
Tap1	1.86	3.5406
Irf1	0.87	3.5702
B2m	1.2	3.6716
Ciita	2.14	3.7423
Psmb9	1.77	3.7595
C2	1.68	3.762
Cxcl9	3.26	3.9281
H2-K1	1.25	4.1007
Cd274	1.23	4.1314
Cd74	2.43	4.5607
H2-DMa	2.36	4.7721
H2-Aa	2.61	4.9872
H2-Ab1	2.65	5.0585

## Sheet: Figure 4a green
	log2 fold change Infected vs BZ-Cured	-log10 p
Cd97	0.000161	0.000435
Cd3e	-0.00968	0.005243
Pml	-0.00199	0.006123
Nt5e	-0.0138	0.008331
Irak2	-0.00235	0.012781
Lef1	0.00813	0.013676
Cdh5	-0.00708	0.015473
C6	-0.0345	0.016374
Cd3d	0.0383	0.019997
Cd247	-0.027	0.022276
Cd5	-0.0406	0.022276
P2rx7	-0.012	0.026872
C4bp	-0.0137	0.03292
Cd2	0.0508	0.033389
Foxp3	0.0962	0.037631
C1qa	-0.0329	0.039054
Cx3cr1	0.0296	0.039529
Csf1	-0.0151	0.040959
Phlpp1	0.0231	0.040959
Itln1	-0.0656	0.041436
Cd69	-0.0857	0.042872
Batf3	0.0424	0.044793
Fcgr3	0.036	0.045275
Cd4	0.0529	0.047692
Cmklr1	-0.0374	0.049149
Tlr9	0.0659	0.049149
Nfatc2	0.0179	0.049635
Gata3	0.0731	0.050122
Ptpn6	0.025	0.052076
Phlpp2	-0.0489	0.056011
Tlr1	0.0181	0.058489
Cck	-0.0443	0.062984
Trp53	-0.00712	0.062984
Emr1	-0.0618	0.075204
Hcst	-0.0607	0.077794
Il25	0.138	0.079877
Ebi3	0.0483	0.08197
Sh2d1a	-0.0532	0.085128
Sell	0.2	0.086186
Cd40lg	0.144	0.090444
Traf4	0.0339	0.092051
Itgal	-0.0938	0.092589
Il6ra	0.0587	0.093665
Irf3	0.0485	0.095284
Tfrc	-0.0403	0.096367
Mbp	-0.0363	0.09691
Cx3cl1	0.0203	0.100179
Tnfsf13b	-0.0413	0.101275
Eomes	-0.156	0.104577
Tnfrsf11a	-0.0536	0.10513
Pdcd2	-0.0211	0.111259
Tlr4	0.0375	0.112946
Plau	0.0729	0.119758
Jak2	-0.0196	0.123205
Psmc2	-0.0171	0.126679
Csf2rb	-0.125	0.131944
Clec5a	-0.119	0.136677
C1s	0.0839	0.138466
Ifngr1	0.0348	0.139063
Lta	0.151	0.139662
Zap70	-0.286	0.139662
Il10ra	-0.127	0.142065
Cd46	0.115	0.144481
Cybb	-0.132	0.144481
Xbp1	0.0458	0.145087
Traf6	0.0428	0.14691
Nox1	-0.134	0.148742
Nfkb1	0.0181	0.151811
Smad3	0.0247	0.152427
Il18	0.141	0.154282
Ltb4r1	0.113	0.154282
Il2ra	-0.134	0.156145
Fkbp5	0.079	0.157391
Psmb7	-0.0276	0.161781
Tbk1	-0.0318	0.162412
Cxcr3	0.222	0.164944
Ncf4	-0.139	0.166853
Traf2	-0.0288	0.167491
Cd59b	0.241	0.169411
Cd8a	-0.438	0.173277
C8g	0.176	0.173925
Ctla4	0.317	0.175224
Lck	-0.156	0.183096
Ly86	0.168	0.183096
Nfatc1	0.0342	0.183759
Itga5	0.132	0.184422
Gp1bb	0.2	0.185087
Klra5	0.497	0.185752
Cd3eap	0.0933	0.186419
Fas	-0.0765	0.188425
Npc1	0.0716	0.195861
Cd9	0.053	0.197226
Irf5	-0.111	0.198596
Ptpn22	0.267	0.198596
Bax	0.0307	0.20204
Il12a	-0.241	0.20412
Lcp2	0.28	0.208309
Lilra6	-0.469	0.211125
Igf2r	0.0331	0.211832
Il13ra1	-0.167	0.21467
Itga2b	-0.17	0.215383
Casp1	-0.0537	0.216811
Mapkapk2	0.0385	0.217527
Hif1a	0.13	0.219683
Irak1	0.0402	0.223299
Ptprc	0.257	0.227678
Ccl19	-0.459	0.228413
Cd48	-0.203	0.231362
Ptgs2	-0.168	0.235077
Pdcd1lg2	0.429	0.235824
Spn	-0.31	0.236572
MAPt	0.133	0.240332
Rorc	0.125	0.250264
Fcamr	0.233	0.260428
Itga6	-0.0295	0.260428
Trem2	0.224	0.261219
Cd86	0.188	0.266803
Ceacam1	-0.0788	0.270026
Ltb4r2	-0.238	0.271646
Cd27	0.521	0.274905
Cd99	-0.0729	0.277366
Klra7	0.737	0.278189
Stat6	0.0446	0.279014
Ccr7	0.398	0.280669
Prim1	-0.108	0.283162
Notch1	-0.0779	0.283997
Stat5b	0.0904	0.284833
Clec4a4	0.7	0.293282
C1ra	0.129	0.294136
Itgam	-0.124	0.304518
Lair1	-0.259	0.307153
Pla2g5	-0.284	0.308035
Cd40	0.267	0.31158
Adora2a	0.7	0.315155
Cd81	0.0971	0.316953
Psmd7	-0.0364	0.316953
Arhgdib	0.319	0.319664
Ctss	-0.0991	0.326979
Slamf1	-0.7	0.326979
Cd6	-0.503	0.329754
Card9	-0.373	0.332547
Src	0.034	0.338187
Cd164	-0.074	0.339135
Tirap	-0.0929	0.339135
Ccl3	-0.45	0.341035
Icos	0.375	0.344862
Pla2g2a	-0.603	0.344862
Mapk14	0.0528	0.347754
Itgax	0.303	0.35164
Msr1	-0.196	0.354578
Il7r	0.454	0.355561
C1qb	-0.199	0.356547
Il2rg	-0.339	0.357535
Tagap	0.215	0.358526
Ptafr	-0.157	0.361511
Stat4	0.594	0.369572
Cxcl15	0.515	0.37059
Syk	-0.152	0.378824
Tnfsf15	0.145	0.388277
Tyrobp	-0.276	0.395774
Cish	0.13	0.399027
Ctsc	0.167	0.399027
Klrd1	0.544	0.403403
Jak3	-0.131	0.406714
Tollip	0.0812	0.406714
Ikzf4	0.197	0.408935
Il18r1	0.343	0.408935
Chuk	-0.0285	0.41005
Il1rn	0.126	0.414539
Il17f	0.652	0.415669
Tnfsf8	-0.343	0.427128
Fcer1a	-0.585	0.431798
Btk	0.298	0.434152
Il21r	0.566	0.434152
Relb	0.101	0.436519
Cd8b1	-0.531	0.442493
Cradd	0.162	0.443697
Hc	-0.678	0.446117
Cxcr6	-0.386	0.447332
Il2rb	-0.465	0.450997
C3	-0.231	0.457175
Ifitm1	-0.146	0.458421
Masp2	1.5	0.460924
Ptk2	-0.0745	0.465974
Pigr	-0.121	0.467246
Icam2	-0.186	0.471083
Il27ra	0.525	0.478862
Tigit	0.737	0.480172
Ch25h	0.32	0.489455
Il3	0.716	0.49485
Slamf7	0.312	0.500313
Tnfsf14	0.745	0.504456
Gzma	-0.822	0.508638
Cd7	1.16	0.522879
Klrc1	-0.408	0.522879
Traf3	0.118	0.527244
Pparg	0.198	0.536107
Bcl6	0.157	0.540608
Cdkn1a	-0.162	0.542118
Entpd1	0.155	0.548214
Runx1	0.126	0.548214
Atm	0.119	0.552842
Lilrb3	-0.364	0.554396
Ltb	0.667	0.571865
Batf	-0.32	0.575118
Tnfaip6	-0.285	0.576754
Xcl1	0.893	0.576754
Cfb	-0.147	0.58838
Cd44	0.176	0.59176
Aire	0.817	0.596879
Lilrb4	-0.424	0.598599
H2-DMb2	0.859	0.600326
Cd53	0.816	0.614394
Cd55	0.173	0.617983
Nfkbia	-0.144	0.619789
Cxcr1	0.918	0.630784
C7	0.551	0.634512
Il11ra1	0.305	0.640165
Prkcd	-0.148	0.640165
Ikzf1	0.652	0.643974
Ccl11	0.254	0.647817
Muc1	-1.78	0.649752
Ccl6	0.217	0.657577
Il1r1	0.128	0.657577
Itgb2	-0.468	0.657577
Zbtb7b	-0.0997	0.66354
Ccl22	0.724	0.665546
Ltbr	-0.0382	0.679854
Cxcl13	0.718	0.681937
Casp8	-0.103	0.686133
Klra8	0.585	0.692504
Tlr8	-0.349	0.69897
Ifnar1	0.121	0.707744
Maf	0.386	0.707744
Csf3r	-0.545	0.712198
Prf1	-0.431	0.712198
Il15ra	-0.199	0.714443
Il21	-0.663	0.714443
Gpr183	-0.341	0.716699
Mapk11	0.285	0.716699
Pla2g4a	0.124	0.716699
Il12b	-1.24	0.718967
Il27	-1.06	0.721246
Nos2	-1.15	0.721246
Cfp	0.318	0.728158
Psmb5	-0.0599	0.735182
Cd24a	0.131	0.742321
Smad5	0.131	0.742321
Ikbke	0.0339	0.74958
Tyk2	0.085	0.74958
Il17rb	0.196	0.752027
Stat5a	0.143	0.756962
Mif	-0.0872	0.767004
Ifnar2	0.249	0.774691
Il10rb	0.0926	0.785156
Fn1	0.595	0.787812
Ccl9	-0.238	0.801343
Ly96	0.187	0.801343
Hfe	0.242	0.812479
Dpp4	0.187	0.829738
Ccl5	-1.28	0.832683
Stat3	-0.135	0.832683
Abcb10	0.108	0.835647
Socs3	-0.31	0.835647
Cidea	0.538	0.838632
Ikbkap	0.163	0.838632
Irak4	0.189	0.847712
Kir3dl1	0.701	0.847712
Atg16l1	0.0725	0.850781
Ngf	0.367	0.850781
Il17ra	0.2	0.856985
Xcr1	-0.404	0.856985
Cd80	0.4	0.860121
Irak3	0.157	0.869666
Cd96	0.562	0.872895
Tlr2	0.716	0.879426
Csf1r	0.464	0.886057
Cd82	-0.152	0.88941
Itga4	0.357	0.88941
Tnfrsf4	0.349	0.899629
Tgfb1	-0.19	0.91364
Il12rb2	-0.759	0.917215
Acaa1a	0.224	0.920819
Ccl25	0.354	0.920819
Gfi1	-0.311	0.928118
Tcf7	0.575	0.928118
Tlr3	-0.23	0.928118
Tslp	0.686	0.928118
Ccr3	1.75	0.935542
Tnfsf11	1	0.935542
Klrk1	-0.764	0.943095
Runx3	0.737	0.943095
Ccl4	-1.26	0.946922
Masp1	0.475	0.946922
Pla2g2e	0.455	0.950782
Vcam1	-0.247	0.954677
Ikbkb	0.107	0.958607
Tbx21	2.32	0.962574
Fcer1g	-0.512	0.966576
Fyn	0.376	0.966576
Map4k1	1.13	0.970616
Pdgfb	0.39	0.970616
Traf5	0.262	0.974694
Pecam1	0.263	0.978811
Tnfrsf13b	1.03	0.978811
Vtn	0.885	0.982967
Cd79a	1.72	0.987163
Defb14	1.11	0.9914
Il15	0.353	0.995679
Il1r2	0.975	1.00043
Nod2	-0.431	1.00524
Ccl24	1.45	1.00656
Adal	0.332	1.007
Traf1	-0.322	1.00877
Tnfrsf14	-0.426	1.02228
Nfkbiz	-0.23	1.02549
Hlx	-0.194	1.03339
Il18rap	-0.723	1.03386
Gm10499	-0.331	1.04383
Rela	-0.162	1.057
Pou2f2	0.823	1.06854
Il1rl2	0.432	1.07263
Ski	0.121	1.07366
Ccr6	2.18	1.08092
H2-Ob	1.54	1.08249
Lilra5	1.04	1.08725
Ccl12	-0.594	1.08991
C9	2.22	1.09474
Ccr9	0.93	1.09691
Cd226	-1	1.10237
Cd83	0.284	1.10679
Klra6	-1.06	1.11182
Litaf	-0.306	1.14327
Aicda	3.27	1.14569
Icosl	0.439	1.15181
Tnfrsf13c	2.22	1.15614
Cfh	0.371	1.15864
Abcf1	0.131	1.16368
Il23r	1.24	1.17263
Cd160	2.61	1.17328
Fasl	-0.797	1.17522
Map4k2	0.246	1.18775
Il4ra	-0.25	1.18977
Cxcr5	2	1.20343
Itgb1	0.246	1.21753
Cul9	0.357	1.21825
Folr4	3.17	1.22185
Mapk1	0.115	1.22768
Prdm1	0.54	1.25493
Csf2	1.23	1.25727
H2-Q10	-0.589	1.28316
Ifih1	-0.303	1.28904
Nox4	0.585	1.28904
Il12rb1	-0.87	1.29585
Il22ra2	1.2	1.30016
Mx1	-0.336	1.30016
Blnk	0.193	1.30452
Myd88	-0.148	1.30892
Lif	-0.429	1.31069
Fcgr4	-1.16	1.31336
Cd22	2.22	1.31516
C1qbp	-0.131	1.32331
Btla	1.35	1.32422
Cfd	3.15	1.33536
Map4k4	0.343	1.33724
Cxcl12	0.576	1.35262
Il1rl1	-0.607	1.35556
Pax5	2.65	1.35753
Ets1	0.606	1.35853
Nfkb2	-0.264	1.35952
Ptger4	-0.568	1.36653
Cr2	2.92	1.3851
Ikzf3	1.88	1.3947
Il16	1.06	1.39686
Il1b	-0.932	1.4168
Kir3dl2	1.53	1.42136
Clec4e	-2.65	1.43652
Ikzf2	1.59	1.43652
Marco	-3.32	1.43652
Bid	-0.487	1.43771
Casp3	-0.218	1.44977
Ccl20	0.866	1.46092
Ccbp2	-0.656	1.47496
Ilf3	0.21	1.49757
Ifngr2	0.145	1.50724
Il6st	0.291	1.50724
Ms4a1	2.55	1.50864
Sigirr	0.119	1.51856
Fcgr2b	0.606	1.51999
Clu	1.17	1.52578
Abl1	0.174	1.52871
Mme	1.06	1.53611
Cd79b	2.33	1.55284
Ccr2	-1.23	1.58336
Irf7	-0.649	1.58503
Bcap31	0.098	1.58838
Bst1	-1.3	1.59517
Tgfbr2	0.328	1.59688
S100a8	-2.18	1.60033
Tnfaip3	-0.336	1.60555
Tlr5	0.769	1.61439
Il7	0.426	1.63264
Nefl	0.903	1.64207
Plaur	-0.399	1.65956
App	0.193	1.67572
Ccrl2	-0.867	1.67985
Cd1d1	0.425	1.6968
Cd19	2.86	1.70115
Kit	0.403	1.71444
Tgfb3	0.903	1.7167
Gzmb	-2.68	1.72125
Tmem173	-0.436	1.72125
Gfap	2.23	1.72354
Fadd	0.109	1.72584
Fcgr1	-0.958	1.72816
Nfatc3	0.156	1.72816
Cxcr4	0.514	1.74958
Il17re	0.418	1.77211
Bcl3	-0.449	1.78516
Jak1	0.196	1.78781
Ube2l3	0.175	1.78781
Fcgrt	0.661	1.7986
C4a	-0.744	1.8041
Pdcd1	-1.58	1.81531
Nfil3	-0.897	1.82974
Il33	1.02	1.83863
Ahr	0.254	1.86012
Ddx58	-0.471	1.87289
Ifng	-3.04	1.87615
Icam1	-0.654	1.88941
Mr1	0.575	1.8962
Bcl2	0.321	1.90658
Tal1	0.676	1.93554
Abcb1a	0.714	1.96658
Gpi1	0.223	1.96658
Tnfrsf17	1.93	1.97062
Ccr5	-1.47	1.97469
Tnfrsf1b	-0.494	1.97881
Ncam1	0.548	1.98716
Rbfox3	0.788	2.0048
Ifit2	-0.807	2.00922
Frmpd4	1.57	2.01189
Pdgfrb	0.324	2.03858
Tapbp	-0.521	2.07007
Tubb3	1.02	2.0804
Notch2	0.494	2.10735
Zeb1	0.701	2.15989
Ikbkg	0.212	2.18376
Il1rap	0.36	2.19382
Casp2	0.19	2.20135
Tgfbi	0.531	2.20621
Cxcl1	-1.62	2.21681
Tnfsf10	-0.804	2.23359
Irf8	-0.626	2.23732
Cd36	0.619	2.25259
Ctnnb1	0.103	2.25885
Tgfbr1	0.335	2.26201
Stat2	-0.906	2.28233
Ifi204	-1.09	2.29328
Rae1	0.127	2.30892
H2-Eb1	-1.73	2.31876
Tnfsf12	0.742	2.35458
Cebpb	-0.405	2.41907
Crlf2	0.546	2.42946
Cd14	-0.238	2.4698
Cd209g	3.07	2.49214
Cd34	0.473	2.50864
Cd163	1.62	2.5391
Tgfb2	0.991	2.54821
C2	-1.06	2.57025
Serping1	-0.456	2.60033
Tnf	-1.38	2.6038
S100a9	-1.92	2.66555
Nos1	1.43	2.66959
Socs1	-1.17	2.67162
S100b	1.75	2.74715
Cd109	0.784	2.767
H2-Ea-ps	-1.8	2.79588
Ccrl1	1.19	2.81248
Bst2	-1.18	2.82391
Thy1	0.835	2.85698
Ptpn2	0.142	2.86012
Irf4	1.41	2.93554
Plp1	1.11	2.9393
Btnl1	-1.12	2.97881
Ccl8	-2.02	3.01368
Tcf4	0.453	3.05601
Ifi35	-0.505	3.13727
Psmb10	-0.92	3.15119
Cd274	-1.37	3.15864
Ciita	-2.46	3.23882
Cxcl11	-3.7	3.24336
Cxcl9	-4.05	3.27409
H2-DMa	-2.25	3.43063
Stat1	-1.73	3.46597
H2-K1	-1.28	3.47496
H2-Aa	-2.52	3.54975
Cd74	-2.57	3.56384
Ccl7	-1.77	3.5817
H2-Ab1	-2.63	3.68194
Tap1	-2.2	3.70334
B2m	-1.36	3.7122
Ccl2	-2.52	3.77211
Irf1	-1.04	3.81248
Irgm1	-1.74	3.92082
Psmb9	-2.08	3.9431
Cxcl10	-4.03	4.00305
Btnl2	-1.79	4.48678

## Sheet: Figure 4a blue
	log2 fold change CURE vs naïve control	-log10 p
Fcgr4	0.00234	0.0017
Fcer1g	-0.00227	0.0026
Ccl20	-0.00588	0.0039
Irf5	0.00355	0.0039
Xcl1	0.0114	0.0048
Ccr9	0.012	0.0088
Myd88	-0.00271	0.0092
Prim1	0.0038	0.0092
Src	0.00152	0.0092
Ptpn6	-0.00515	0.0119
Ccl12	0.0147	0.0132
Itgax	0.02	0.0164
Tap1	-0.0238	0.0164
Cd209g	0.0351	0.0209
Fcamr	-0.0226	0.0223
Vcam1	-0.0211	0.0232
Pla2g4a	0.00841	0.0237
Klra6	0.0287	0.0246
Gpi1	0.0111	0.0255
Fcgr1	-0.0281	0.0259
Slamf7	-0.0254	0.0269
Pecam1	-0.017	0.0273
Tnfrsf17	-0.0513	0.0273
Prkcd	-0.00937	0.0287
Il10ra	-0.0295	0.0297
Il18	0.0397	0.0297
Ccbp2	0.0229	0.0306
Il2ra	-0.0315	0.0311
Ifi35	-0.0168	0.0315
Cd2	0.0518	0.0325
Cd7	-0.0472	0.0325
C4a	-0.0336	0.0334
Abcf1	-0.00909	0.0339
Ncam1	-0.0245	0.0339
Clec5a	-0.0386	0.0343
Icam2	-0.0229	0.0362
Cd80	-0.0315	0.0372
Ltb	-0.0271	0.0381
Il7r	-0.0584	0.0386
Mapk11	-0.00881	0.041
H2-Ab1	0.06	0.0424
Klrd1	-0.0742	0.0434
Slamf1	0.107	0.0434
Itgb2	-0.0469	0.0438
Ifit2	0.0685	0.0443
Il12b	-0.0987	0.0443
Muc1	0.108	0.0458
Pla2g2a	0.105	0.0458
Stat1	0.0646	0.0467
Ceacam1	0.021	0.0472
Ltb4r1	0.0658	0.0472
Ltb4r2	0.0711	0.0472
Casp8	-0.0081	0.0482
Tlr5	0.0389	0.0482
Irf3	-0.0219	0.0501
H2-K1	0.0428	0.0526
Cd247	-0.0347	0.054
Klrk1	0.0815	0.0545
Il2rb	0.0747	0.055
Il2rg	-0.069	0.0555
Gzmb	0.171	0.056
Ciita	-0.0864	0.057
Tnfaip3	0.0413	0.058
Pigr	-0.0202	0.0615
Psmb9	-0.0771	0.062
Tnfsf15	0.0383	0.063
Map4k2	0.0264	0.0635
Gzma	0.144	0.064
Tapbp	0.0264	0.0645
Abcb1a	0.0497	0.066
B2m	-0.0568	0.066
Traf4	-0.0194	0.066
Npc1	-0.0223	0.068
Runx1	0.0219	0.068
Tlr3	0.036	0.0685
Tyrobp	-0.065	0.0691
Ccr2	-0.0839	0.0701
Ccl6	0.0681	0.0778
Cx3cr1	0.0636	0.0783
Cd24a	-0.0642	0.0825
Il12rb2	0.11	0.0841
Il21	0.112	0.0841
Irgm1	-0.108	0.0899
Klrc1	-0.118	0.0899
Csf3r	-0.118	0.0915
Folr4	0.245	0.0915
C8g	0.0773	0.0937
Cdkn1a	-0.0388	0.0947
Nfatc1	-0.0254	0.0991
Tnfsf13b	0.0686	0.0991
Cxcr6	0.14	0.0996
Irf1	-0.062	0.1002
Cd226	0.136	0.1013
Entpd1	0.0555	0.1018
Tmem173	0.0743	0.1018
Cd46	-0.102	0.104
Pdcd1	0.192	0.1046
Batf3	0.103	0.1051
Nfkbia	-0.0339	0.1073
Klra7	-0.257	0.109
Cd40lg	-0.0742	0.1101
Lcp2	0.123	0.1107
Csf1	-0.0686	0.1129
Hc	0.152	0.1135
Ets1	0.0826	0.1146
Bcl2	0.0387	0.1152
Il4ra	-0.0326	0.1158
Ptprc	0.141	0.1186
Syk	0.063	0.1209
Tlr2	0.157	0.1226
C1qa	0.105	0.1232
Gp1bb	-0.195	0.1232
Tnfrsf13c	0.252	0.1232
Zap70	-0.216	0.1232
Cd274	0.16	0.1267
Ccr6	0.291	0.1308
Pdgfrb	-0.0887	0.1325
Nox1	0.15	0.1343
Sell	0.285	0.1367
Ebi3	-0.084	0.1373
Fcer1a	0.263	0.1373
Dpp4	0.0453	0.1379
Pla2g5	0.17	0.1391
C1qbp	-0.0198	0.1409
H2-Ea-ps	-0.171	0.1439
Ptpn2	0.192	0.1445
Tnf	0.0484	0.1445
Cd86	-0.125	0.1451
Cd79b	0.36	0.1457
Stat4	0.224	0.1481
Ccl19	0.267	0.1494
Stat2	0.163	0.15
Lta	0.168	0.1506
Maf	0.127	0.1518
Arhgdib	0.164	0.1524
Prdm1	0.109	0.1555
Ccl4	0.345	0.1561
Il1r2	-0.208	0.1568
Ccl8	-0.209	0.158
Mapk1	-0.0821	0.1586
Cxcl11	-0.125	0.1624
H2-Aa	0.207	0.1643
Il23r	-0.238	0.1675
Cx3cl1	0.0473	0.1707
Cish	0.0616	0.1713
Tnfrsf14	0.12	0.172
Marco	0.524	0.1746
Hcst	-0.148	0.1759
Ski	-0.0526	0.1759
Tgfbr2	0.0793	0.1759
Tnfsf14	0.274	0.1759
Itga5	0.167	0.1778
Tbx21	0.455	0.1778
Il11ra1	-0.101	0.1785
Litaf	0.0567	0.1785
Aicda	0.518	0.1811
Aire	0.182	0.1844
Klra5	0.348	0.1871
Ccl2	0.235	0.1891
Mme	0.165	0.1891
Igf2r	0.0408	0.1898
Irf4	-0.155	0.1925
Lilra6	0.353	0.1925
C1qb	0.149	0.1952
Spn	-0.267	0.1952
Cfb	0.092	0.1959
Cmklr1	-0.156	0.1965
Runx3	-0.26	0.2007
Ccr5	-0.236	0.2013
Adal	0.0963	0.2027
Lef1	-0.209	0.2034
Bid	0.0866	0.2041
Il18rap	-0.214	0.2041
Cd40	0.211	0.2076
Nt5e	0.398	0.2076
Cd14	0.0885	0.2083
Pdgfb	-0.153	0.2125
Psmb10	-0.138	0.2197
Card9	-0.224	0.2204
H2-DMa	0.255	0.2233
Btnl2	0.307	0.2269
Kir3dl2	0.265	0.2284
Masp2	0.245	0.2299
Acaa1a	-0.111	0.2306
Mif	-0.0436	0.2306
Cxcl12	-0.297	0.2358
Ifi204	-0.21	0.2366
Stat5a	0.0659	0.2366
Tgfbi	0.123	0.2373
Pml	0.0658	0.2388
Ncf4	-0.212	0.2411
Ikzf2	0.346	0.2418
Map4k1	0.297	0.2426
Il18r1	0.283	0.2441
Lif	0.1	0.2449
Bax	0.0451	0.2472
Fasl	0.108	0.2472
H2-Eb1	-0.275	0.2487
Cd6	-0.351	0.251
Rorc	0.151	0.251
Ptk2	-0.0399	0.2534
Jak3	-0.115	0.2549
Socs1	-0.213	0.2549
Tnfrsf13b	-0.289	0.2557
Tbk1	0.0653	0.2565
Batf	-0.251	0.2573
Ikzf1	0.32	0.2573
Itga2b	-0.207	0.2596
Xbp1	0.0743	0.2596
Xcr1	-0.207	0.2596
Chuk	-0.0248	0.2652
Cxcl9	-0.499	0.2652
Icos	0.162	0.2652
Lck	0.223	0.2652
Nfatc2	0.103	0.2652
Casp1	0.0898	0.2668
Il15	0.155	0.2676
Ccl11	-0.181	0.2684
Cd160	0.675	0.2716
Bst1	-0.348	0.2725
Cd3e	-0.144	0.2733
Msr1	0.188	0.2815
Pdcd2	-0.0615	0.2832
Ifng	-0.693	0.2907
Mx1	0.0874	0.2907
Csf2rb	-0.275	0.2933
Traf2	-0.0421	0.2933
Psmb5	-0.0284	0.295
Cd5	0.394	0.2958
Gm10499	-0.241	0.2958
Bst2	-0.211	0.2976
Fadd	0.0575	0.2984
Cd3eap	0.432	0.3019
Nod2	-0.249	0.3019
Il12rb1	-0.326	0.3028
Cd83	0.0962	0.3045
Ccrl2	-0.24	0.3063
Itgal	0.284	0.308
Defb14	0.413	0.3107
Tnfsf11	-0.369	0.3134
Ctnnb1	0.0493	0.3143
Nos2	-0.586	0.3233
Tirap	0.109	0.3261
Ccr7	0.433	0.3288
Cfp	0.22	0.3307
Il27	0.433	0.3335
Ptger4	-0.165	0.3344
Tlr9	0.384	0.3344
Casp2	0.102	0.3354
Eomes	0.326	0.3363
Prf1	0.345	0.3382
Cxcr5	0.586	0.3391
Clu	0.372	0.342
Ifnar1	0.0616	0.3439
Irak2	0.0521	0.3458
H2-DMb2	0.492	0.3478
Ikzf4	0.16	0.3497
Ly86	0.331	0.3526
Cybb	0.294	0.3565
Bcl6	0.125	0.3575
Ddx58	0.193	0.3585
Cd96	-0.133	0.3615
Cd3d	0.569	0.3665
Pparg	-0.206	0.3686
Itga6	0.0598	0.3696
Smad3	-0.0696	0.3696
Il15ra	-0.122	0.3716
Lilrb3	0.303	0.3737
Tlr8	0.251	0.3737
Rela	-0.0966	0.3747
S100a9	-0.563	0.3768
Cxcl13	-0.493	0.3809
C1ra	0.248	0.382
Ccl7	-0.405	0.382
Cd69	0.578	0.383
C4bp	0.161	0.384
Ch25h	-0.347	0.384
Il25	0.534	0.384
Btk	0.262	0.3851
Il6ra	-0.237	0.3851
Pou2f2	0.331	0.3883
Cd164	0.101	0.3893
Btnl1	0.345	0.3904
Ltbr	-0.051	0.3936
C9	0.794	0.3969
Cd27	0.552	0.3969
Itgam	0.182	0.3969
Nfkb1	0.0635	0.4045
Il21r	0.687	0.4101
Irak1	0.075	0.4145
H2-Ob	0.605	0.4168
Itga4	0.207	0.4168
Tcf4	0.142	0.4168
Tnfsf10	0.294	0.4168
Csf2	0.473	0.4179
Vtn	0.433	0.4214
Ms4a1	0.773	0.4225
Cd22	0.724	0.4248
Cd59b	0.496	0.4248
Cd82	-0.0657	0.426
Ifih1	0.212	0.426
Ikbkg	0.0816	0.433
Ccl25	-0.49	0.4342
Ifngr2	0.0954	0.4353
Relb	0.101	0.4365
Irak3	0.147	0.4401
Ccl3	0.555	0.4413
Ifitm1	-0.292	0.4449
Cr2	0.925	0.4559
Ctss	0.186	0.4597
Traf1	-0.194	0.4622
Ifnar2	0.172	0.4634
Tnfrsf11a	0.238	0.4647
Trem2	0.443	0.4647
Il13ra1	0.347	0.466
Phlpp2	0.384	0.4672
Il1rn	0.264	0.4685
Il22ra2	-0.568	0.4711
Icam1	-0.268	0.4789
Il17rb	0.183	0.4828
Icosl	-0.518	0.4868
Fcgrt	0.245	0.4881
Il16	0.428	0.4921
Cd48	-0.414	0.4935
Ikzf3	0.728	0.4949
Cd97	-0.189	0.4962
Ptafr	0.227	0.5003
Kir3dl1	0.462	0.5058
Clec4e	-1.11	0.5086
Btla	0.572	0.5143
Cd9	0.387	0.5171
Cd19	0.918	0.5186
Smad5	0.122	0.52
Pax5	0.974	0.5317
Hif1a	0.343	0.5346
C1s	0.304	0.5376
Ctla4	-0.645	0.5391
Nox4	0.262	0.5467
Pdcd1lg2	-0.689	0.5513
Cxcr1	0.699	0.5528
Cd99	0.17	0.5575
Stat3	0.107	0.5591
Tcf7	0.278	0.5622
Cck	-0.73	0.5638
Mbp	-0.155	0.5638
Tigit	-0.646	0.5638
Cd55	0.845	0.5654
Fas	0.582	0.5702
Il12a	-0.61	0.5719
Serping1	-0.243	0.5751
C6	0.855	0.5784
Ikbkap	0.128	0.58
Cd36	0.292	0.5867
Tagap	0.466	0.6003
Cd79a	0.873	0.6021
Il1rl2	-0.369	0.6038
Il1r1	-0.182	0.6055
Tfrc	0.15	0.6073
Cxcr4	0.201	0.6162
Cxcl10	-1.02	0.618
Socs3	-0.33	0.6216
Ctsc	0.241	0.6234
Il27ra	0.692	0.6253
Blnk	0.143	0.6383
Masp1	0.456	0.6421
Sh2d1a	0.42	0.6421
Adora2a	0.922	0.6478
Csf1r	0.362	0.6478
H2-Q10	-0.318	0.6635
Il17ra	0.145	0.6655
Cdh5	-0.347	0.6716
C2	0.567	0.6737
Cxcr3	0.722	0.6757
Fyn	0.291	0.6799
Phlpp1	0.317	0.6861
Rae1	0.0713	0.6861
Tgfb1	-0.27	0.6904
Ccl24	-0.461	0.6968
Ccl9	-0.29	0.7011
Lilra5	0.58	0.7011
Kit	0.289	0.7033
Irf7	-0.465	0.7077
Ccl22	0.71	0.71
Ccr3	0.947	0.7122
Cd8b1	1.24	0.7235
Lilrb4	0.546	0.7305
Trp53	-0.102	0.7328
Emr1	0.481	0.7352
Foxp3	-1.08	0.7375
Cul9	0.247	0.7447
Irak4	0.152	0.7496
App	0.159	0.752
Lair1	0.459	0.752
Fkbp5	-0.412	0.7595
Plau	-0.544	0.7645
Sigirr	0.107	0.7773
Ilf3	0.182	0.7799
Tnfrsf1b	-0.272	0.7825
P2rx7	0.197	0.7905
Tyk2	0.103	0.7959
Il33	0.825	0.8041
Irf8	-0.23	0.8041
S100a8	-1.16	0.8125
Casp3	-0.168	0.8327
Abl1	0.121	0.8356
Gata3	-0.819	0.8356
Fcgr2b	0.396	0.8416
Cd8a	1.55	0.8447
Gpr183	-0.399	0.8508
Il1rl1	-0.644	0.857
Ccl5	1.33	0.8665
Tlr1	0.301	0.8665
Abcb10	0.0765	0.8794
Ptgs2	-0.53	0.8996
Cd34	0.422	0.9031
Cebpb	-0.236	0.9066
Traf3	0.156	0.9066
Fcgr3	0.467	0.9172
Itln1	-1.3	0.9208
Il17f	0.889	0.9245
Cd1d1	0.34	0.9318
Il1b	-0.954	0.9706
Ifngr1	0.218	0.9914
Il17re	0.207	0.9957
Psmd7	0.104	1.0026
Tal1	0.375	1.0066
Cxcl15	-0.824	1.0074
Cd53	0.256	1.0177
Psmb7	0.133	1.0182
C3	0.591	1.0209
Nfkb2	-0.2	1.0227
Tslp	0.721	1.0362
Klra8	0.961	1.0894
Traf6	0.215	1.0953
Jak2	0.128	1.0958
Bcap31	0.0816	1.0969
Tollip	0.141	1.0969
Cidea	1.37	1.1057
Cd74	1.1	1.1079
MAPt	0.436	1.1152
Cd44	0.579	1.1273
Stat5b	0.188	1.1403
Pla2g2e	0.856	1.1415
Fn1	0.829	1.1457
Notch1	-0.296	1.1798
Atm	0.183	1.1864
Nfil3	-0.543	1.1864
Tnfrsf4	0.44	1.1871
Ly96	0.304	1.1945
Cxcl1	-1.61	1.2125
Il3	0.554	1.2211
Cfd	2.73	1.2218
Gfi1	-0.57	1.2218
Cd81	0.28	1.2233
Cd163	0.762	1.224
Ahr	0.219	1.2269
Tnfsf8	0.936	1.2328
Il10rb	0.155	1.2366
Tlr4	0.208	1.2426
Il1rap	0.244	1.2628
Tnfaip6	-0.637	1.2628
Mapkapk2	0.134	1.2725
Clec4a4	-1.71	1.2765
Hlx	-0.615	1.295
Il6st	0.272	1.3188
Hfe	0.267	1.3354
Atg16l1	0.126	1.4101
Psmc2	0.119	1.4202
Gfap	1.53	1.466
S100b	0.922	1.4724
Cfh	0.564	1.5086
Nfkbiz	-0.202	1.5129
Cradd	0.329	1.556
Tgfb3	0.793	1.6055
Tnfsf12	0.505	1.6198
Ikbkb	0.19	1.7235
Ikbke	0.135	1.7496
Zbtb7b	-0.245	1.8153
Ube2l3	0.16	1.821
Traf5	0.34	1.8327
Stat6	0.135	1.8447
Il7	0.513	1.8477
Bcl3	-0.556	1.8508
Tgfbr1	0.281	1.8665
Cd4	1.67	1.8761
Ccrl1	0.898	1.8861
C7	1.15	1.8894
Map4k4	0.399	1.9066
Itgb1	0.368	2.3556
Mr1	0.558	2.4698
Mapk14	0.145	2.4789
Ptpn22	0.192	2.4828
Jak1	0.231	2.5768
Plp1	0.875	2.6402
Crlf2	0.614	2.7721
Ngf	1.05	2.8356
Nos1	1.6	2.9586
Tgfb2	0.979	3.0114
Notch2	0.608	3.0429
Rbfox3	0.879	3.057
Nfatc3	0.194	3.1169
Nefl	1.35	3.1681
Zeb1	0.787	3.1739
Tubb3	1.59	3.3391
Frmpd4	1.83	3.3526
Plaur	-0.619	3.4895
Thy1	0.85	3.4908
Cd109	0.94	3.762

## Sheet: Figure 4a purple
	log2 fold change RELAPSE vs naïve control	-log10 p
Thy1	1.17	4.8182
Ptafr	1.21	4.098
Ccl8	2.9	4.0443
Lilrb4	2.06	3.857
Notch2	0.754	3.8508
Ngf	1.37	3.7905
Tlr8	1.53	3.7747
Cd8b1	4.27	3.7721
H2-Ab1	2.58	3.767
Zeb1	0.911	3.7258
Mr1	0.796	3.7235
H2-Aa	2.56	3.71
Crlf2	0.772	3.6108
Fcgr3	1.39	3.6108
Cd109	0.889	3.5436
Tgfb2	1.12	3.5045
H2-DMa	2.26	3.4535
C3	1.56	3.426
Emr1	1.61	3.3969
Lair1	1.45	3.2958
Traf5	0.543	3.2175
Ccl5	3.7	3.1791
Ccr2	1.93	3.172
Cd7	2.26	3.1681
Fcgr1	1.64	3.1624
Fcgr2b	1.12	3.1561
Cd24a	1.23	3.0841
Ccl25	2.23	3.058
Tubb3	1.47	3.0443
Itgb1	0.454	3.0241
C2	1.79	2.9626
Fcer1g	1.25	2.9626
C1qb	1.28	2.9431
Ccr5	1.92	2.9172
H2-K1	1.2	2.8962
Zbtb7b	-0.358	2.8928
Lilrb3	1.46	2.8761
Ccl7	1.89	2.8633
Gzmb	4.09	2.857
Cxcl9	3.2	2.8508
C1s	1.1	2.7959
Fcgr4	1.87	2.752
Tgfb3	1.22	2.7399
Cd8a	3.83	2.7352
B2m	1.21	2.7235
Sh2d1a	1.22	2.6799
Msr1	1.08	2.6696
Nfatc3	0.169	2.6517
Csf3r	1.74	2.6478
Fas	1.83	2.644
Cybb	1.37	2.6038
Itgal	1.49	2.5952
Csf1r	1.05	2.5575
Itgam	0.746	2.4989
Il12rb2	1.54	2.4802
Ciita	1.94	2.4473
H2-Ea-ps	1.64	2.433
H2-Eb1	1.64	2.4306
Il10ra	1.21	2.4271
Ccl12	1.33	2.3936
Slamf7	1.13	2.3778
C1qa	1.12	2.3726
Ccl4	2.69	2.3716
C7	1.36	2.3696
Cfp	1.01	2.3696
Cfh	0.801	2.3565
Cd4	1.96	2.3497
Ly86	1.42	2.327
C1ra	1	2.3215
Nefl	1.04	2.3098
Itga4	0.751	2.2426
C6	2.38	2.2343
Ccl22	1.68	2.2277
Cd209g	1.88	2.2255
Map4k4	0.449	2.2132
Tyrobp	1.12	2.2111
Ifng	2.52	2.2069
Itgb2	1.23	2.2
Cd46	1.19	2.1911
Tagap	1.23	2.1778
Src	-0.181	2.1605
Psmb9	1.43	2.1249
Tmem173	0.857	2.118
Il18rap	1.3	2.1124
Cxcr3	1.71	2.098
Btnl2	1.74	2.0942
Ifnar2	0.546	2.0915
Marco	3.3	2.065
Il27	1.56	2.0506
Chuk	-0.122	2.0462
Gzma	2.46	2.041
Ly96	0.459	2.0367
Ccl3	1.71	2.0191
Batf3	1.09	2.0119
Tap1	1.51	2.0022
Tnfrsf4	0.644	1.9872
Tnfsf10	0.966	1.9666
Cx3cr1	0.882	1.9586
Vcam1	0.924	1.9318
Cxcl1	2.27	1.9245
Ifi204	1.06	1.9101
Fn1	1.21	1.8861
Tnfsf8	1.26	1.8827
Ikzf4	0.56	1.8761
Stat1	1.42	1.8665
Tnfsf12	0.561	1.8601
Socs1	0.989	1.8539
Fyn	0.621	1.8508
Btnl1	1.13	1.8386
Frmpd4	1.17	1.8268
Fkbp5	-0.801	1.8182
Lck	0.992	1.8182
Tlr9	1.39	1.8153
Ebi3	0.639	1.8125
Xcr1	0.897	1.8125
Cxcr6	1.45	1.8013
Ctsc	0.537	1.7986
Trem2	1.22	1.7878
Irf5	0.837	1.7799
Psmb7	0.203	1.7747
Lilra6	2.01	1.7496
Irf1	0.629	1.7399
Bst2	0.821	1.7212
Icam1	0.698	1.7077
P2rx7	0.354	1.7077
Il6st	0.331	1.699
Mapkapk2	0.167	1.6946
Cd81	0.359	1.6882
Nos1	1.01	1.6819
Serping1	0.547	1.6737
Klrk1	1.39	1.6655
Sigirr	-0.187	1.6216
Hfe	0.307	1.6073
MAPt	0.566	1.6021
Irgm1	1.14	1.5935
Stat3	0.237	1.5918
Il2rb	1.22	1.585
Plaur	-0.316	1.5735
C4a	0.874	1.5686
Cd3d	1.73	1.5686
Il21	1.11	1.5638
Nfil3	0.643	1.5513
Pdcd1	1.63	1.5513
Cd27	1.53	1.5376
Pla2g2e	1.04	1.5258
Eomes	0.978	1.5171
Itga2b	-0.862	1.5114
Entpd1	0.491	1.4989
Tgfbr1	0.236	1.4881
Cxcl10	1.96	1.475
Cd59b	1.25	1.4711
Il27ra	1.31	1.4672
Il17re	-0.277	1.4584
Itga5	0.879	1.4498
Cxcl13	-1.38	1.4486
Ptpn2	1.18	1.4145
Klra8	1.15	1.4089
Cd3eap	1.42	1.4067
Clec5a	0.891	1.4067
Icam2	0.5	1.3904
Il7	0.411	1.382
Adora2a	1.54	1.3768
Cxcl15	0.889	1.3726
Spn	1.23	1.3686
Psmc2	0.115	1.3655
Cd9	0.783	1.3645
Il3	0.6	1.3585
Klrc1	1.07	1.3526
Arhgdib	0.94	1.3507
Il21r	1.69	1.3487
Ccrl1	0.692	1.3449
Ccrl2	0.73	1.3449
Ddx58	0.534	1.3449
Plp1	0.517	1.3449
Il1b	1.15	1.3363
Psmd7	0.128	1.3233
Traf3	0.207	1.3224
Tnfaip3	0.547	1.3197
Csf2	1.09	1.3089
Irf8	0.327	1.2916
Npc1	-0.256	1.2815
Cd274	1.02	1.2725
Ncf4	0.772	1.266
Card9	0.836	1.2464
Traf1	-0.413	1.2381
Stat5b	0.199	1.2336
Cd226	1.03	1.2284
Ccbp2	0.517	1.2125
Mbp	-0.273	1.1952
Masp1	0.724	1.1945
Bid	0.348	1.1904
Bst1	1.08	1.1898
Ctnnb1	-0.138	1.1831
Ifit2	1.11	1.1811
Il2rg	0.883	1.1701
Cd34	0.508	1.158
Fasl	0.36	1.1494
Csf1	0.452	1.1481
Tgfbi	0.423	1.1451
Il12b	1.4	1.1427
Cd80	0.563	1.1198
Bcl3	-0.369	1.0904
Cd5	1.07	1.0851
Maf	0.612	1.0825
Cd86	0.625	1.0768
Irf4	0.597	1.062
Cd96	0.304	1.0565
Tnf	0.238	1.0381
Ptprc	0.825	1.0367
Smad3	-0.154	1.0325
Nos2	1.38	1.0214
Cd44	0.538	1.0173
Prf1	0.791	1.0159
Tapbp	0.266	1.0155
Jak1	0.111	1.0088
Tslp	0.707	1.0088
Csf2rb	0.711	1.0057
Gfap	1.17	1.0048
Tnfrsf1b	0.324	1.0044
Lta	0.764	1.0013
Il4ra	0.19	1
Cd82	-0.126	0.9957
Mapk1	-0.37	0.9957
Slamf1	1.49	0.9957
Clec4e	1.59	0.9914
Fcer1a	1.2	0.9914
Cd163	0.648	0.983
Nfatc2	0.286	0.9788
Tnfsf14	1.05	0.9706
Stat2	0.732	0.9626
Cdkn1a	-0.262	0.9547
Rbfox3	0.348	0.9469
Itgax	0.72	0.9393
Irak2	-0.113	0.9355
Pparg	-0.422	0.9318
Ifitm1	0.512	0.9281
Notch1	-0.246	0.9208
Il16	0.679	0.9031
Bcap31	-0.0695	0.8861
Jak2	0.108	0.8729
Stat6	0.0757	0.8633
Batf	0.619	0.857
Ifi35	0.296	0.857
Psmb10	0.404	0.8508
Atm	0.142	0.8447
Ctss	0.297	0.8447
Tgfbr2	0.279	0.8386
Lilra5	0.661	0.8356
Btk	0.473	0.8268
Klra7	1.12	0.8239
Tgfb1	0.304	0.8097
Il2ra	0.529	0.8069
Cd40	0.622	0.8041
Mx1	0.195	0.8041
Blnk	-0.169	0.7986
Il33	0.8	0.7721
Tnfrsf14	0.404	0.7721
Cd6	0.815	0.7595
Ikzf1	0.746	0.752
Ahr	0.15	0.7471
Abcb1a	-0.388	0.7447
Klrd1	0.832	0.7122
Rorc	-0.346	0.71
Hc	-0.848	0.7055
Cd69	0.914	0.699
Bcl6	0.208	0.6946
Gfi1	-0.371	0.6946
Lif	0.228	0.6946
Il18r1	0.649	0.6904
Cd55	0.971	0.6778
Cxcr1	0.806	0.6778
Kir3dl1	0.569	0.6757
Map4k1	0.668	0.6737
Mme	-0.474	0.6716
Vtn	0.617	0.6716
Tnfrsf17	0.852	0.6635
Cd53	0.184	0.6615
Ccr3	0.892	0.6596
Lcp2	0.533	0.6576
Il12rb1	0.552	0.6459
Dpp4	-0.162	0.644
Ccl9	0.272	0.6421
Cd36	0.313	0.6402
Ube2l3	0.0721	0.6402
Pou2f2	0.487	0.6383
Cmklr1	0.401	0.6326
Cfd	-1.66	0.6289
Cd79b	1.19	0.6198
Gpi1	-0.188	0.6144
Socs3	0.317	0.6038
Tcf4	0.187	0.5918
Ccl19	0.819	0.5901
Foxp3	-0.898	0.5817
Bax	0.0889	0.5751
Cx3cl1	-0.128	0.5735
Nfkbia	0.138	0.5719
Tigit	0.613	0.5702
Ptpn6	0.172	0.5686
Tlr1	0.216	0.5607
Cd48	0.441	0.5421
Ltb4r1	0.533	0.5391
Ski	-0.132	0.5376
Cul9	0.191	0.5302
Igf2r	-0.0948	0.5302
Ptpn22	0.0584	0.5302
Cfb	0.207	0.5287
Tnfsf13b	0.282	0.5287
Tnfsf11	0.542	0.5214
Ccr7	0.622	0.5186
Pml	0.123	0.5186
Cebpb	0.152	0.5143
Btla	0.568	0.5086
Stat4	0.62	0.5086
Fadd	-0.0882	0.5072
Tnfrsf11a	0.255	0.5072
Ikzf3	0.733	0.4989
Ptk2	-0.0689	0.4976
Litaf	0.131	0.4935
Prkcd	-0.117	0.4935
Tlr4	0.103	0.4921
Jak3	0.194	0.4895
Cd74	0.613	0.4881
Ch25h	0.408	0.4828
Pdcd2	-0.0941	0.4789
Prim1	0.14	0.4789
Ikbkb	0.0714	0.4776
Mapk14	0.0405	0.4776
Runx1	0.118	0.4776
Ifih1	0.23	0.4724
Nox4	0.233	0.4711
Xcl1	0.796	0.4711
Casp2	-0.132	0.4634
Cd247	-0.225	0.4559
Tfrc	0.119	0.451
Cradd	0.126	0.4449
H2-DMb2	0.592	0.4377
Zap70	0.611	0.4295
Traf6	0.104	0.4283
Trp53	-0.0665	0.4248
Acaa1a	-0.178	0.4123
Il11ra1	-0.206	0.4123
Casp3	-0.0969	0.4089
Ccl2	0.442	0.4056
Lef1	0.361	0.4001
Ikbkg	-0.0757	0.3947
Tbx21	0.87	0.3947
Myd88	0.0859	0.3936
Prdm1	0.237	0.3915
Tlr5	-0.249	0.3904
Il25	-0.537	0.3862
Casp8	-0.051	0.384
Sell	0.683	0.384
Cd14	0.146	0.382
Cd99	0.125	0.3778
Tnfrsf13c	-0.667	0.3778
Klra5	0.611	0.3747
Icosl	0.408	0.3686
Fcgrt	0.194	0.3635
Ctla4	0.461	0.3625
Il13ra1	0.281	0.3575
Itga6	-0.0583	0.3575
Abcf1	-0.0754	0.3565
Aire	-0.339	0.3526
Atg16l1	0.043	0.3497
Pla2g4a	-0.0959	0.3439
Cd160	0.812	0.341
Pecam1	0.166	0.3372
Il17rb	-0.137	0.3363
C4bp	0.143	0.3325
Cish	-0.106	0.3242
Cd164	0.0867	0.3233
Il1r2	-0.385	0.3224
Cd3e	-0.163	0.317
Irak1	0.0594	0.3107
C8g	0.215	0.308
Ets1	0.193	0.3072
Runx3	0.367	0.3054
Ikbkap	0.0736	0.2899
Clu	0.322	0.2874
Klra6	0.26	0.2832
Ifngr2	-0.0658	0.2757
Plau	0.242	0.2757
Icos	0.167	0.2741
Cd83	0.0879	0.2725
Ceacam1	-0.1	0.266
Il6ra	0.174	0.2652
Defb14	-0.36	0.2628
Cxcl11	0.189	0.262
Nfkbiz	-0.0512	0.2604
Ltbr	-0.0362	0.2596
Gata3	0.312	0.2557
Cxcr5	-0.47	0.2541
Il15ra	-0.0883	0.2526
Nox1	0.256	0.2495
Tcf7	0.144	0.2464
Il17f	0.33	0.2449
Tlr3	0.111	0.2434
Ltb4r2	0.308	0.2396
Il1rn	-0.153	0.2388
Il1rl2	-0.171	0.2358
Il1r1	-0.0845	0.2336
Il1rl1	0.222	0.2277
Tnfaip6	-0.155	0.2262
Mif	0.0425	0.2233
Hif1a	0.168	0.2218
C9	-0.511	0.2211
Ltb	0.132	0.219
Itln1	0.414	0.2182
Il17ra	0.0581	0.2132
S100a8	0.366	0.2125
Cdh5	-0.136	0.2118
Irak3	0.0799	0.2097
Tollip	0.0374	0.2062
Cxcl12	-0.263	0.2048
Gp1bb	-0.303	0.2041
Relb	-0.0526	0.1972
Ptger4	-0.106	0.1965
Cck	-0.304	0.1925
Map4k2	0.0718	0.1925
Tyk2	0.0324	0.1904
Ccr9	0.212	0.1871
Ncam1	0.118	0.1858
Pla2g5	0.211	0.1772
Phlpp2	0.168	0.172
Syk	0.0851	0.1701
Traf4	-0.0454	0.1694
Cidea	-0.297	0.1649
Abcb10	-0.0197	0.1637
Smad5	0.0468	0.1637
Ikbke	0.0205	0.1624
Folr4	-0.418	0.1605
Tirap	0.0587	0.1568
Phlpp1	0.0946	0.1561
Ccl24	-0.134	0.1549
Ccl6	-0.126	0.1537
Il1rap	0.0414	0.1385
Mapk11	-0.0268	0.1355
Pla2g2a	0.284	0.1343
Nod2	0.121	0.1319
App	0.0354	0.1221
Irf7	-0.108	0.1209
Il15	-0.0758	0.1169
Il10rb	0.0226	0.1152
Cd2	0.166	0.1124
Xbp1	0.0356	0.1118
Aicda	0.338	0.1113
C1qbp	0.016	0.1107
Cd1d1	0.0581	0.1085
H2-Q10	0.0694	0.1079
Kit	0.0606	0.1073
Pigr	0.0333	0.1057
Irf3	0.0417	0.1007
Pdgfrb	-0.0689	0.1002
Clec4a4	-0.178	0.0931
Abl1	0.019	0.0904
Ikzf2	0.142	0.0883
Pax5	-0.207	0.0857
Ccl20	0.121	0.0841
Irak4	0.0243	0.0841
Pdcd1lg2	-0.129	0.082
Cd19	0.186	0.0799
Il12a	-0.0925	0.0655
Tnfrsf13b	-0.0855	0.0655
Ptgs2	-0.0578	0.065
Tlr2	0.0863	0.064
Nfkb1	-0.012	0.0605
Il22ra2	-0.0947	0.06
Traf2	0.00939	0.0545
Tal1	0.032	0.0526
Cd22	-0.114	0.0516
Kir3dl2	-0.065	0.0482
Casp1	0.019	0.0477
Hlx	-0.0375	0.0472
Bcl2	-0.0165	0.0458
Ccl11	0.0349	0.0434
Ccr6	0.0875	0.0357
Cr2	-0.0965	0.0357
Hcst	0.0322	0.0339
Il23r	-0.0529	0.0334
Gpr183	-0.0227	0.0315
Ifngr1	0.011	0.0315
Tbk1	0.00919	0.0301
Ilf3	-0.0104	0.0297
Il18	0.0389	0.0292
Rela	-0.00959	0.0287
Nfkb2	-0.00859	0.0273
Gm10499	0.027	0.0269
Ms4a1	0.0651	0.0269
Nt5e	-0.0601	0.0269
Masp2	0.0328	0.0255
Cd40lg	0.0184	0.025
Muc1	-0.0583	0.0241
Stat5a	0.00666	0.02
Il7r	-0.0282	0.0182
Adal	-0.00969	0.0173
Psmb5	-0.0021	0.0173
Rae1	0.00263	0.0168
Cd79a	0.033	0.0159
Nfatc1	-0.00439	0.0159
Pdgfb	-0.012	0.0141
Tnfsf15	-0.00656	0.0101
H2-Ob	-0.0177	0.0092
Cd97	0.00443	0.0083
Ifnar1	0.00184	0.0079
S100b	-0.00946	0.0079
Cxcr4	0.00229	0.0048
Fcamr	0.00458	0.0044
S100a9	-0.00074	0.0004

## Sheet: Figure 4c
	Acaa1a	Adora2a	Cck	Ch25h	Cidea	Gfap	MAPt	Nefl	Ngf	Nos1	P2rx7	Pla2g4a	Pla2g5	Plp1	Rbfox3	S100b	Tubb3
Control vs. Infected	-0.289	0.247	-1.11	-0.365	0.708	-0.462	0.296	0.469	0.747	-0.121	0.25	-0.113	0.168	-0.121	0.0315	-0.704	0.345
Control vs. BZ-Cured	-0.111	0.922	-0.73	-0.347	1.37	1.53	0.436	1.35	1.05	1.6	0.197	0.00841	0.17	0.875	0.879	0.922	1.59
Infected vs. BZ-Cured	0.224	0.7	-0.0443	0.32	0.538	2.23	0.133	0.903	0.367	1.43	-0.012	0.124	-0.284	1.11	0.788	1.75	1.02
