# Supplementary material for: Enteric nervous system regeneration and functional cure of experimental digestive Chagas disease with trypanocidal chemotherapy
Source: Nat Commun. 2024 May 23;15:4400. doi: 10.1038/s41467-024-48749-5 (PMC11116530; doi:10.1038/s41467-024-48749-5)
Supplement: Supplementary file 7 — Source Data [file 41467_2024_48749_MOESM7_ESM.zip › Figure 5.xlsx]

## Sheet: Figure 5b PC
Control	Infected	BZ-Cured	BZ-Relapsed
4.8	7.6	9.2	5.6
1.8	37	0.4	3.6
34.2	6.4	14	0
28.2	8.6	36.6	2
17.4	2.6	9.4	0
4.6	12.4	10.6	12.2
19.6	3.2	25.6	46.4
0.4	16.4		1.4
22	33.4
0.8

## Sheet: Figure 5b DC
Control	Infected	BZ-Cured	BZ-Relapsed
7.2	3.2	3.4	0
11	2.8	0	1.2
7.8	4.2	1.6	2.2
17.4	3.4	13	8.4
17.2	0	10.4	4.2
12.4	4.4	12.4	5.8
19.4	3	3	0
0.8	8.6	4
8.8	0.6
3
One-way ANOVA
Tukey's multiple comparisons test				P value
Control vs. Infected				0.0105	*
Control vs. BZ-Cured				0.2625	ns
Control vs. BZ-Relapsed				0.0117	*
Infected vs. BZ-Cured				0.6009	ns
Infected vs. BZ-Relapsed				>0.9999	ns
BZ-Cured vs. BZ-Relapsed				0.5873	ns

## Sheet: Figure 5d
Control	Infected	BZ-Cured	BZ-Relapsed
1	1.02226	2.1098	1.55168
	1.07755		0.998208

## Sheet: Figure 5e
	Control	Infected	BZ-Cured	BZ-Relapsed
12 μg	1	1.02226	2.1098	1.55168
21 μg	1	1.12229	3.07831	1.96617
