# Supplementary material for: Enteric nervous system regeneration and functional cure of experimental digestive Chagas disease with trypanocidal chemotherapy
Source: Nat Commun. 2024 May 23;15:4400. doi: 10.1038/s41467-024-48749-5 (PMC11116530; doi:10.1038/s41467-024-48749-5)
Supplement: Supplementary file 7 — Source Data [file 41467_2024_48749_MOESM7_ESM.zip › Figure 6.xlsx]

## Sheet: Figure 6c
			EdU+ GFAP- Hu-						EdU+ GFAP+							EdU+ Hu+
Control 6wpt	Infected 6wpt	BZ-treated 6wpt	Control 27wpt	Infected 27wpt	BZ-treated 27wpt		Control 6wpt	Infected 6wpt	BZ-treated 6wpt	Control 27wpt	Infected 27wpt	BZ-treated 27wpt		Control 6wpt	Infected 6wpt	BZ-treated 6wpt	Control 27wpt	Infected 27wpt	BZ-treated 27wpt
		6			34				1			10				0			1
		5			43				1			2				0			0
		15			5				8			3				2			0
		8			12				0			4				4			0
	1				6			0				0			0				0
	3				6			0				1			0				0
	1				7			0				1			0				2
	8			6				0			1				0			0
	2			8				0			4				0			0
0				3			0				5			0				0
1				1			1				0			0				0
0			0				0			0				0			0
3			2				1			0				0			0
1			0				0			0				0			0
4			0				3			0				0			0

## Sheet: Figure 6d
			EdU+ GFAP- Hu-						EdU+ GFAP+
Control 6wpt	Infected 6wpt	BZ-treated 6wpt	Control 27wpt	Infected 27wpt	BZ-treated 27wpt		Control 6wpt	Infected 6wpt	BZ-treated 6wpt	Control 27wpt	Infected 27wpt	BZ-treated 27wpt
		23			22				4			85
		30			3				7			46
		28			0				11			16
		35			2				2			13
	31				6			2				28
	14				0			2				29
	47				2			11				21
	49			5				8			24
	13			13				3			57
8				4			0				14
18				1			0				8
14			3				1			9
16			0				0			8
8			2				2			8
28			1				4			10
