# Supplementary material for: Enteric nervous system regeneration and functional cure of experimental digestive Chagas disease with trypanocidal chemotherapy
Source: Nat Commun. 2024 May 23;15:4400. doi: 10.1038/s41467-024-48749-5 (PMC11116530; doi:10.1038/s41467-024-48749-5)
Supplement: Supplementary file 7 — Source Data [file 41467_2024_48749_MOESM7_ESM.zip › Figure 7.xlsx]

## Sheet: Figure 7b
wpi	Infected																					BZ-Cured								BZ-Relapsed
3	32300000	37500000	117000000	8530000	17800000	10800000	19000000	11000000	52200000	8860000	40400000	15800000	44200000	8520000	15000000	19300000	14200000	74400000	48600000	90400000
6	358000	562000	345000	416000		421000	465000	411000	469000	482000	461000	381000	439000	484000	465000	430000	488000	479000	609000	449000
12	249000	474000	274000	319000		303000	365000	331000	359000	378000	307000	295000	321000	359000	361000	314000	377000	377000	500000	362000
24	2383250		481540	1470100		403320	2873200	1024940	1132000	822800	679700	665500	545200	512180	404100			390800	1100600	957000
30	4750000		473000	853000		1040000	896000	696000	789000	1260000												562000	497000	454000	519000	466000	447000	419000		455000	452000	469000
36	1860000		725000	1260000		877000	753000	576000	2170000	695000												374000	337000	313000	443000	334000	306000	316000		443000	365000	756000
47	6540000		426000	1030000		665000	1200000	328000	251000	947000												192000	171000	164000	205000	183000	197000	251000		370000	416000	442000

## Sheet: Figure 7b bar plot
Control	Infected	BZ-Cured	BZ-Relapsed
5500300	24164000	5918250	7164400
4800600	9926700	5918250	6748700
6350000	19000000	4930000	10300000
4640000	14200000	6450000
5059100	15666500	5241300
	8786350	5023300
	22165900	5322950
	14898200
One-way ANOVA
Tukey's multiple comparisons test				P value
Control vs. Infected				0.0001	***
Control vs. BZ-Cured				0.999	ns
Control vs. BZ-Relapsed				0.6753	ns
Infected vs. BZ-Cured				<0.0001	****
Infected vs. BZ-Relapsed				0.0118	*
BZ-Cured vs. BZ-Relapsed				0.7053	ns

## Sheet: Figure 7c
Control	Infected	BZ-Cured	BZ-Relapsed
100	200	100	130
100	170	150	160
150	150	130	180
120	140	90
110	200	130
110	140	110
	140
	220
One-way ANOVA
Tukey's multiple comparisons test				P value
Control vs. Infected				0.0048	**
Control vs. BZ-Cured				0.996	ns
Control vs. BZ-Relapsed				0.1428	ns
Infected vs. BZ-Cured				0.0081	**
Infected vs. BZ-Relapsed				0.8731	ns
BZ-Cured vs. BZ-Relapsed				0.1951	ns

## Sheet: Figure 7d
wpi	Mouse1	Mouse2	Mouse3
30	455000	452000	469000
36	443000	365000	756000
47	370000	416000	442000
49	600000	758000	3540000

## Sheet: Figure 7e
Mouse ID	Condition	Organ	Signal	Radiance
HH1	Infected	GI	1	37.0024
HH3	Infected	GI	1	5.78209
HH4	Infected	GI	1	18.8621
HJ1	Infected	GI	1	11.3443
HJ2	Infected	GI	1	102.477
HJ3	Infected	GI	1	13.636
HJ4	Infected	GI	1	18.0536
HJ5	Infected	GI	1	5.22457
HH1	Infected	Heart	1	14.9157
HH3	Infected	Heart	1	34.4327
HH4	Infected	Heart	1	49.0941
HJ1	Infected	Heart	1	23.4795
HJ2	Infected	Heart	1	53.3406
HJ3	Infected	Heart	1	25.1414
HJ4	Infected	Heart	1	48.8103
HJ5	Infected	Heart	1	12.4672
HH1	Infected	Skm	1	22.7886
HH3	Infected	Skm		1.57584
HH4	Infected	Skm	1	2.59724
HJ1	Infected	Skm		1.76066
HJ2	Infected	Skm	1	4.66954
HJ3	Infected	Skm	1	3.30958
HJ4	Infected	Skm	1	11.8033
HJ5	Infected	Skm	1	5.10751
HH1	Infected	Skin	1	1.32818
HH3	Infected	Skin		1.35086
HH4	Infected	Skin	1	2.53556
HJ1	Infected	Skin	1	1.3862
HJ2	Infected	Skin	1	4.64492
HJ3	Infected	Skin		1.46004
HJ4	Infected	Skin	1	2.38207
HJ5	Infected	Skin	1	2.6284
HH1	Infected	Liver		2.32312
HH3	Infected	Liver		1.53584
HH4	Infected	Liver		1.51281
HJ1	Infected	Liver		0.899067
HJ2	Infected	Liver		1.31485
HJ3	Infected	Liver		0.738831
HJ4	Infected	Liver		1.39824
HJ5	Infected	Liver		1.14448
HH1	Infected	Lung	1	5.27727
HH3	Infected	Lung	1	2.89053
HH4	Infected	Lung	1	4.27675
HJ1	Infected	Lung	1	3.00275
HJ2	Infected	Lung	1	3.53204
HJ3	Infected	Lung		1.80369
HJ4	Infected	Lung	1	3.73921
HJ5	Infected	Lung	1	4.05702
HH1	Infected	Adp	1	2.56475
HH3	Infected	Adp	1	2.11957
HH4	Infected	Adp	1	2.17046
HJ1	Infected	Adp		1.54861
HJ2	Infected	Adp	1	3.2983
HJ3	Infected	Adp		1.70914
HJ4	Infected	Adp	1	3.9429
HJ5	Infected	Adp	1	3.9276
HH1	Infected	Spleen	1	2.59785
HH3	Infected	Spleen		1.53293
HH4	Infected	Spleen	1	2.10687
HJ1	Infected	Spleen	1	2.48351
HJ2	Infected	Spleen	1	4.43512
HJ3	Infected	Spleen		1.56936
HJ4	Infected	Spleen		1.76049
HJ5	Infected	Spleen		1.22802
HH1	Infected	GUS		1.52443
HH3	Infected	GUS	1	2.56384
HH4	Infected	GUS	1	3.58568
HJ1	Infected	GUS	1	2.14862
HJ2	Infected	GUS	1	2.12565
HJ3	Infected	GUS		1.11957
HJ4	Infected	GUS	1	1.81311
HJ5	Infected	GUS	1	2.25625
HH1	Infected	Pertm		1.18722
HH3	Infected	Pertm		0.928108
HH4	Infected	Pertm	1	4.17973
HJ1	Infected	Pertm		0.945582
HJ2	Infected	Pertm		1.54319
HJ3	Infected	Pertm		0.989516
HJ4	Infected	Pertm		1.20569
HJ5	Infected	Pertm	1	2.8013
HL2	BZ-Relapsed	GI		1.19351
HL5	BZ-Relapsed	GI		0.859298
HM3	BZ-Relapsed	GI	1	50.342
HL2	BZ-Relapsed	Heart	1	13.8452
HL5	BZ-Relapsed	Heart		2.05638
HM3	BZ-Relapsed	Heart	1	7.77132
HL2	BZ-Relapsed	Skm		1.18654
HL5	BZ-Relapsed	Skm	1	4.61674
HM3	BZ-Relapsed	Skm	1	6.87489
HL2	BZ-Relapsed	Skin		1.17363
HL5	BZ-Relapsed	Skin		0.977407
HM3	BZ-Relapsed	Skin	1	5.58066
HL2	BZ-Relapsed	Liver		1.59183
HL5	BZ-Relapsed	Liver		1.10735
HM3	BZ-Relapsed	Liver		1.18022
HL2	BZ-Relapsed	Lung		1.18297
HL5	BZ-Relapsed	Lung		1.07978
HM3	BZ-Relapsed	Lung	1	4.02956
HL2	BZ-Relapsed	Adp		1.70956
HL5	BZ-Relapsed	Adp		0.915184
HM3	BZ-Relapsed	Adp	1	7.89408
HL2	BZ-Relapsed	Spleen		1.23979
HL5	BZ-Relapsed	Spleen		0.987015
HM3	BZ-Relapsed	Spleen		1.64895
HL2	BZ-Relapsed	GUS		1.23215
HL5	BZ-Relapsed	GUS	1	6.81828
HM3	BZ-Relapsed	GUS	1	6.67417
HL2	BZ-Relapsed	Pertm	1	2.30155
HL5	BZ-Relapsed	Pertm		0.896655
HM3	BZ-Relapsed	Pertm		1.50924

## Sheet: Figure 7f
		Gut				Skin						Skeletal muscle					Heart
Control	Infected	BZ-Cured	BZ-Relapsed		Control	Infected	BZ-Cured	BZ-Relapsed		Control	Infected	BZ-Cured	BZ-Relapsed		Control	Infected	BZ-Cured	BZ-Relapsed
0.9	37	1	1.19		0.93	1.33	1	1.17		0.94	22.79	1.29	1.19		0.87	14.92	0.91	13.85
1.02	5.78	1.15	0.86		1.1	1.35	1.02	0.98		0.99	1.58	1.23	4.62		1.06	34.43	1.37	2.06
0.98	18.86	0.97	50.34		1.17	2.54	0.94	5.58		1	2.6	1.26	6.87		0.92	49.09	1.31	7.77
1.07	11.34	1.13			0.98	1.39	1.13			1.24	1.76	1.02			1.13	23.48	1.23
0.92	102.48	1.09			0.92	4.64	0.99			0.94	4.67	1.04			1.1	53.34	1.2
1.1	13.64	1.01			0.91	1.46	0.76			0.88	3.31	1.01			0.91	25.14	1.31
	18.05					2.38					11.8					48.81
	5.22					2.63					5.11					12.47
															Heart
															One-way ANOVA
															Tukey's multiple comparisons test				P value
															Control vs. Infected				<0.0001	****
															Control vs. BZ-Cured				>0.9999	ns
															Control vs. BZ-Relapsed				0.7642	ns
															Infected vs. BZ-Cured				<0.0001	****
															Infected vs. BZ-Relapsed				0.0081	**
															BZ-Cured vs. BZ-Relapsed				0.7814	ns
