# Supplementary material for: Enteric nervous system regeneration and functional cure of experimental digestive Chagas disease with trypanocidal chemotherapy
Source: Nat Commun. 2024 May 23;15:4400. doi: 10.1038/s41467-024-48749-5 (PMC11116530; doi:10.1038/s41467-024-48749-5)
Supplement: Supplementary file 7 — Source Data [file 41467_2024_48749_MOESM7_ESM.zip › Figure 8.xlsx]

## Sheet: Figure 8a
wpi	Control												Infected																										BZ-Cured								BZ-Relapsed
24	101	110	101	129	105	130	99	100	97	96	130		174	162	240	233		138	240	137	240	240		240	157	92	132	147	196	112	198	99	101	197	240	196	240
30	104	110	109	108	117	128							202		240	198		140	240	143	149	240																	138	137	174	111	163	240	85		135	127	160
36	90	100	92	95	127								102	240	123	186	236		170		240	218	96																127	122	131	87	199	216	178		114	122	121
46	89	135	92	94	100								143	240	154	173	240		181		240	172	112																161	177	175	93	225	127	112		127	238	157

## Sheet: Figure 8b
Control	Infected	BZ-Cured	BZ-Relapsed
89	143	161	127
135	240	177	238
92	154	175	157
94	173	93
100	240	225
	181	127
	240	112
	172
	112
One-way ANOVA
Tukey's multiple comparisons test				P value
Control vs. Infected				0.0145	*
Control vs. BZ-Cured				0.2213	ns
Control vs. BZ-Relapsed				0.139	ns
Infected vs. BZ-Cured				0.5034	ns
Infected vs. BZ-Relapsed				0.9859	ns
BZ-Cured vs. BZ-Relapsed				0.8938	ns

## Sheet: Figure 8c
	No. of pellets						Dry faecal pellet weight
Control	Infected	BZ-Cured	BZ-Relapsed			Control	Infected	BZ-Cured	BZ-Relapsed
3	8	7	5			0	90	130	100
2	15	4	8			100	140	40	120
1	10	8	10			0	130	70	140
3	5	2				30	40	20
1	9	4				0	110	70
1	5	2				10	20	50
	12						100
	8						110
No. of pellets						Dry faecal pellet weight
One-way ANOVA						One-way ANOVA
Tukey's multiple comparisons test				P value		Tukey's multiple comparisons test				P value
Control vs. Infected				0.0003	***	Control vs. Infected				0.0168	*
Control vs. BZ-Cured				0.3163	ns	Control vs. BZ-Cured				0.302	ns
Control vs. BZ-Relapsed				0.024	*	Control vs. BZ-Relapsed				0.0103	*
Infected vs. BZ-Cured				0.0225	*	Infected vs. BZ-Cured				0.5108	ns
Infected vs. BZ-Relapsed				0.8731	ns	Infected vs. BZ-Relapsed				0.7184	ns
BZ-Cured vs. BZ-Relapsed				0.3418	ns	BZ-Cured vs. BZ-Relapsed				0.193	ns

## Sheet: Figure 8e
Control	Infected	BZ-Cured	BZ-Relapsed
53.4	13	20.6	7.6
33.8	2.2	29.8
64.4	21.8	19.6
60.2		20.8
One-way ANOVA
Tukey's multiple comparisons test				P value
Control vs. Infected				0.0033	**
Control vs. BZ-Cured				0.012	*
Control vs. BZ-Relapsed				0.016	-
Infected vs. BZ-Cured				0.5613	ns
Infected vs. BZ-Relapsed				0.9757	-
BZ-Cured vs. BZ-Relapsed				0.565	-
