# Supplementary material for: Enteric nervous system regeneration and functional cure of experimental digestive Chagas disease with trypanocidal chemotherapy
Source: Nat Commun. 2024 May 23;15:4400. doi: 10.1038/s41467-024-48749-5 (PMC11116530; doi:10.1038/s41467-024-48749-5)
Supplement: Supplementary file 7 — Source Data [file 41467_2024_48749_MOESM7_ESM.zip › Supplementary Figure 1.xlsx]

## Sheet: Fig S1a
wpi		Control
3		419000	374000	370000	360000	414000						363000	593000	600000	502000	535000	771000	655000	366000	626000	644000
6		391000	375000	311000	366000	340000	391000	375000	311000	366000	340000	264000	241000	309000
9		185000	187000	175000	179000	179000	234000	257000	224000	261000	251000
12		412000	356000	370000	363000	357000	493000	459000	452000	470000	446000	483000	388000	434000	394000	359000
18		365000	496000	361000	373000	267000	408000	402000	371000	421000	336000	449000	338000	530000	341000	317000	322000	306000	311000	300000	297000
22		200000	337000	222000	218000	204000	257000	294000	265000	292000	284000
24		1170000	1010000	648000	846000	421000	267000	254000	249000	292000	270000	430000	343000	391000	338000	333000	296000	298000	268000	342000	306000
30		431000	526000	514000	442000	395000	530000	445000	489000	506000	447000	372000	287000	349000	287000	294000	409000	379000	350000	434000	355000
36		426000	626000	507000	404000	371000	443000	399000	376000	416000	388000
wpi		Infected
3		19600000	71100000	57400000	13200000	16400000	11300000	19100000	22800000	22500000	17100000	299000000	118000000	7920000	50400000	4380000	149000000	133000000	101000000	171000000	24700000
6		3110000	3140000	6180000	461000	938000	1310000	2910000	5880000	2240000	4550000	37400000		1550000	2120000	4050000		6320000	8740000	14300000	13500000
9		1490000	844000	1090000	374000	380000	555000	493000	362000	432000	316000
12		1840000	1100000	1330000	519000	571000	810000	879000	587000	640000	511000	772000		966000	2000000	2670000		618000	2080000	1100000	1570000
18		596000	1010000	1150000	571000	506000	581000	424000	676000	918000	408000	1480000		1010000	499000	409000		543000	2260000	223000	793000
22		449000	721000	602000	1420000	373000	691000	712000	838000	1320000	7080000
24		924000	758000	186000	601000	787000	826000	863000	1170000	1390000	484000	1130000		418000	955000	636000		618000	775000	1120000	790000
30		989000	644000	1610000	1880000	552000	857000	889000	631000	836000	1560000	1320000		2560000	726000	1310000		1790000	1340000	3360000	1650000
36		2360000	2140000	1030000	1050000	589000	724000	1040000	1350000	1200000	462000	623000		357000	458000	1180000		1830000	807000	1330000	736000
wpi		Cured
3		22300000	26600000	631000	28400000	41900000	26100000	45700000	3550000	3100000	8310000	46400000	85900000	111000000	79500000	158000000	176000000	109000000
6		3100000		413000	1580000	1890000	1340000	2710000	1160000	2770000	1740000	4200000	24500000	9130000	5660000	4910000	15200000	2310000
9		242000		261000		261000	267000	268000	237000	272000
12		422000		436000		467000	525000	470000	465000	493000	220000	232000	202000	474000	397000	393000	491000	412000
18		382000		376000		392000	382000	392000	367000	393000	323000	297000	303000	314000	296000	292000	321000	297000
22		282000		246000		275000		295000	308000	294000
24		390000		447000		404000		468000	462000	517000	298000	290000	305000	304000	299000	300000	324000	283000
30		513000		534000		488000		491000	566000	567000	379000	397000	398000	239000	208000	225000	429000	424000
36		395000		393000		404000		389000	368000	387000	347000	349000	370000	423000	390000	381000	445000	405000

## Sheet: Fig S1b
	Liver					Lungs					Spleen					GUS					Visceral Adipose					Peritoneum					Other
Control	Infected	BZ-Cured	BZ-Relapsed		Control	Infected	BZ-Cured	BZ-Relapsed		Control	Infected	BZ-Cured	BZ-Relapsed		Control	Infected	BZ-Cured	BZ-Relapsed		Control	Infected	BZ-Cured	BZ-Relapsed		Control	Infected	BZ-Cured	BZ-Relapsed		Control	Infected	BZ-Cured	BZ-Relapsed
0.91	1.24	1.15	0.93		0.97	4.7	1.17	1.21		1.02	1.46	0.91	0.98		0.82	4.19	0.99	1.4		0.79	1.76	1.25	1.41		1.09	2.11	0.99	1.02		1.49	8.68	1.15	1.06
1.84	1.42	0.91	0.93		1.2	5.82	1.25	1.18		1.16	1.53	1.12	1.06		2.49	1.93	1.23	2.33		1.4	1.4	1.17	1.34		1.71	2.61	1.15	1.38		1.46	1.59	1.2	1.28
0.85	0.87	1	1		1.02	3.85	1.18	1.11		1.2	1.04	1.26	1.22		1.05	2.12	1.23	0.96		1.09	0.99	1.42	1.13		0.92	16.08	1.12	1.05		1.01	1.58	0.99	0.99
0.88	1.01	0.79	2.09		1.04	9.92	0.97	0.73		0.92	1.54	0.78	0.6		0.73	3.05	0.94	2.43		0.75	2.12	0.83	10.89		0.87	9.14	0.87	0.9		0.92	4.75	0.97	0.87
0.9	1.05	1.1	1.01		1.09	4.65	1.13	1.35		1.07	1.11	0.98	2.2		0.67	2.57	0.81	0.84		0.65	1.46	0.94	0.86		0.69	6.87	0.93	1.06		0.72	2.62	0.84	1.04
0.81	1.1	1.01	0.89		0.89	1.75	1.13	1.28		0.8	1.24	0.96	3.45		0.79	1.58	1	2.25		0.94	1.88	1	0.94		0.76	2.06	0.95	1.39		0.8	1.33	1.04	0.98
0.96	1.17	0.96	1		1.02	1.27	0.96	2.95		0.83	1.16	0.95	1.31		0.66	1.4	0.96	1.92		0.76	1.11	0.87	0.89		1.3	2.87	1.05	3.23		1	1.11	1.04	1.58
0.8	1.19	0.71	1.16		0.84	2.19	1.07	1.26		0.99	1.13	0.64	0.96		0.67	1.64	0.96	1.04		0.71	1.47	0.86	1.01		0.76	9.8	0.57	1.08		0.75	1.13	0.69	1.13
1.07	3.91	1.62	1.8		0.92	5.13	1.78	1.74		1	3.19	1.03	1.03		1.14	10.18	1.07	1.23		1.92	5.2	1.21	1.57		0.89	6.61	1.57	1.13		0.85	3.46	1.32	1.33
0.84	2.71	1.82	1.05		0.93	32.72	1.43	1.09		1.03	3.39	1.07	1.01		1.01	5	1.16	1.05		0.9	6.35	1.43	1.23		0.97	68.98	1.33	1.21		0.98	4.67	1.35	1.07
0.98	1.12	1.14	1.16		0.94	17.9	0.91	1.06		0.95	1.34	0.68	1		0.99	1.58	0.79	1.02		0.91	1.11	0.71	0.98		1.03	1.94	0.84	1.16		1.02	3.26	0.95	1.04
1.05	0.99	0.81	0.98		1.05	3.48	0.96	1		1	1.22	0.78	0.8		1.12	1.21	0.69	0.74		1.21	0.82	0.76	0.81		0.99	1.45	0.95	1.06		1.01	2.13	0.82	0.93
1.13	1.13	0.92	0.82		1.08	1.94	0.76	1		1.02	0.94	0.91	0.99		1.2	2.28	0.8	0.74		0.98	1.18	0.73	0.83		1.14	1.8	0.78	0.84		1.09	1.52	0.85	1
0.76	1.32	0.99			0.89	6.81	0.92			0.71	3.22	0.85			0.82		0.8			1.36	1.06	0.72			0.94	11.85	0.69			1	8.23	0.94
1.02	1.18				1.12	3.94				1.12	1.82				1.09	2.2				0.96	1.41				1.05	3.02				1.08	13.08
0.9	1.01				1.09	7.94				1.06	1.9				0.78	1.67				1.08	2.01				0.87	11.2				0.81	1.62
1.55	1.38				0.97	2.26				1.03	3.63					1.98				0.77	2.3					2.17					36.36
0.89	1				1.03	2.32				1.13	1.14					1.54				1.1	2.92					7.19
0.88					0.91					0.95										0.73
					One-way ANOVA					One-way ANOVA					One-way ANOVA										One-way ANOVA					One-way ANOVA
					Tukey's multiple comparisons test			P value		Tukey's multiple comparisons test			P value		Tukey's multiple comparisons test			P value							Tukey's multiple comparisons test			P value		Tukey's multiple comparisons test			P value
					Control vs. Infected			0.0005	***	Control vs. Infected			0.0011	**	Control vs. Infected			0.001	***						Control vs. Infected			0.0295	*	Control vs. Infected			0.0231	*
					Control vs. BZ-Cured			0.9998	ns	Control vs. BZ-Cured			0.9834	ns	Control vs. BZ-Cured			0.9997	ns						Control vs. BZ-Cured			>0.9999	ns	Control vs. BZ-Cured			>0.9999	ns
					Control vs. BZ-Relapsed			0.9968	ns	Control vs. BZ-Relapsed			0.5715	ns	Control vs. BZ-Relapsed			0.8392	ns						Control vs. BZ-Relapsed			0.9998	ns	Control vs. BZ-Relapsed			>0.9999	ns
					Infected vs. BZ-Cured			0.002	**	Infected vs. BZ-Cured			0.001	***	Infected vs. BZ-Cured			0.0011	**						Infected vs. BZ-Cured			0.0378	*	Infected vs. BZ-Cured			0.0307	*
					Infected vs. BZ-Relapsed			0.0039	**	Infected vs. BZ-Relapsed			0.1102	ns	Infected vs. BZ-Relapsed			0.0225	*						Infected vs. BZ-Relapsed			0.0547	ns	Infected vs. BZ-Relapsed			0.0406	*
					BZ-Cured vs. BZ-Relapsed			0.9994	ns	BZ-Cured vs. BZ-Relapsed			0.4205	ns	BZ-Cured vs. BZ-Relapsed			0.8065	ns						BZ-Cured vs. BZ-Relapsed			0.9998	ns	BZ-Cured vs. BZ-Relapsed			>0.9999	ns
