# Supplementary material for: Enteric nervous system regeneration and functional cure of experimental digestive Chagas disease with trypanocidal chemotherapy
Source: Nat Commun. 2024 May 23;15:4400. doi: 10.1038/s41467-024-48749-5 (PMC11116530; doi:10.1038/s41467-024-48749-5)
Supplement: Supplementary file 7 — Source Data [file 41467_2024_48749_MOESM7_ESM.zip › Supplementary Figure 10.xlsx]

## Sheet: Fig S10a
BZ-Cured	BZ-Relapsed
31.1	30.4
34.3	32.5
32.4	34.8
24.4
33.9
30.4
28.1

## Sheet: Fig S10b
BZ-Cured	BZ-Relapsed
679700	390800
665500	1100600
545200	957000
512180
404100

## Sheet: Fig S10c
BZ-Cured	BZ-Relapsed
147	196
112	99
198	240
101
197
196
240

## Sheet: Fig S10d
Control	Infected	BZ-Cured	BZ-Relapsed
280.8	222.6	175.8	320.4
326.4	604.8	249.2	134.8
274.8	166.8	191	400.8
