# Supplementary material for: Enteric nervous system regeneration and functional cure of experimental digestive Chagas disease with trypanocidal chemotherapy
Source: Nat Commun. 2024 May 23;15:4400. doi: 10.1038/s41467-024-48749-5 (PMC11116530; doi:10.1038/s41467-024-48749-5)
Supplement: Supplementary file 7 — Source Data [file 41467_2024_48749_MOESM7_ESM.zip › Supplementary Figure 2.xlsx]

## Sheet: Fig S2a
wpi	Control																Infected																										BZ-Cured
0	20.6	21.2	19.2	20.2	21.4	22.2	24	24.1	23.2	21.6	21.6	21.2	23	21.4	20.2		19.8	22.2	21.6	19.8	20.4	21.4	22	18.8	18.2	20.8	22	22.2	20.6	19.8	24.2	21.8	22.4	22.8	21	20	23	23	22.2	21.4	22
3						26.7	27.8	27.9	26	23.2	26.16	27.23	27.97	24.96	22.93		24.34	24.1	24.71	23.76	24.1	24.94	26.16	27.42	23.83	23.2	24.3	21.56	23.47	24.9	27.22	24.74	25.68	22.53	21.2	26.14	26.97	24.74	25.93	27.01	25.88
6	27.1	28.3	24.4	27.9	29.4	28.5	30.1	27.4	28	24							23.5	25.4	25.8	24.1	23	25.7	25.8	25.4	23.4	21.3	24.5	22.7		28	25.1	25	25.9	21.1	21.5	25.1	25.9	25.5	27.2	27.8	25.2
9	26.3	28	25.3	26.8	29.6						26.4	26.7	30.5	25.2	23.5		23.7	25.1	26.6	24.8	23.5	26	25.5	26	23.4	22.7																	22.8	26.2	26.7	26.4	27.2	26.6	26.8
12	29	30	26	29.2	32.5	30	31.9	29.6	28.9	24.4	31.6	30.3	35.7	33.7	25.5		26.1	29.5	30.6	27.8	26.3	30.9	30.4	29.1	25.7	23.8																	25.8	29.9	31.7	31	28.9	32.2	28.7
18	35.1	37	29.6	36.6	40.4	34.8	38.8	31.8	33.1	27	33.6	29.9	39.7	37.6	25.7		27.2	31.9	34.7	28.8	27.6	33.3	32.4	32	25.7	25.9																	27.9	32.5	25.8	33.5	32.9	36.2	35.1
22	36.5	38.5	31.2	38.9	42.8						34.1	30.3	41.3	38.9	26.3		29.4	32.6	34.9	31.3	27.8	34.1	31.8	34.4	26.9	28.6																	33.7	27.7	36.3		34.3	37.9	36.3
24	30.7	37.1	36.2	36.2	41.2	34.7	41	32.7	37	28.2	34	30.1	40.5	38.6	26		28.3	33	33.2	30.6	27.9	34	32.3	33.9	26.4	27.3																	33	27.9	36.4		37.1	33.7	33.3
30	38.2	38.8	31.3	39.1	44.4	35.3	45.7	34.2	36.1	29.8	35.5	31.2	40.2	40.1	25.9		28.1	34	33	30.2	29.3	34.5	32.7	34.8	28.4	29																	30.4	34	37.5		35.1	39.5	39.4
36	37.3	39.9	32.7	38.9	45.3						33.5	31	40.4	42.2	27.2		28.2	32.4	33.8	30.9	30.1	35.8	31.1	35.3	27	28.6																	36.4	30.8	26.6		35.6	41.2	41.2

## Sheet: Fig S2b
Control	Infected	BZ-Cured	BZ-Relapsed
630	500	920	590
939	890	870	1240
1070	870	1110	1440
1100	640	1150	1110
490	580	650	860
1340	1050	1050	1060
1440	880	1140	780
1850	970	1260	1050
1010	580	960	1120
1600	640	930	1160
980	380	1170	1030
1000	900	860
610	1150	790
1110	920	1020
1466	870	1050
870	1170	1170
1150	1070
880	910
1370
610
One-way ANOVA
Tukey's multiple comparisons test				P value
Control vs. Infected				0.0287	*
Control vs. BZ-Cured				0.7765	ns
Control vs. BZ-Relapsed				0.9954	ns
Infected vs. BZ-Cured				0.3446	ns
Infected vs. BZ-Relapsed				0.1036	ns
BZ-Cured vs. BZ-Relapsed				0.9168	ns

## Sheet: Fig S2c
Control	Infected	BZ-Cured	BZ-Relapsed
510	580	390	650
410	510	330	350
450	710	510	520
460	520	490	480
410	520	550	400
550	510	600	480
500	480	410	490
510	420	450	630
440	490	470	360
350	510	370	390
460	540	290	540
410	560	270	430
470	540	540	480
410	460	580
620	660
480	500
380	510
420	520
480
460
One-way ANOVA
Tukey's multiple comparisons test				P value
Control vs. Infected				0.0436	*
Control vs. BZ-Cured				0.9703	ns
Control vs. BZ-Relapsed				0.925	ns
Infected vs. BZ-Cured				0.0263	*
Infected vs. BZ-Relapsed				0.2833	ns
BZ-Cured vs. BZ-Relapsed				0.7629	ns

## Sheet: Fig S2d
Control	Infected	BZ-Cured	BZ-Relapsed
520	550	600	630
380	620	470	830
500	580	470	660
540	770	590	710
120	470	580	410
550	610	740	450
480	550	480	440
530	670	460	560
390	450	420	420
410	490	400	380
740	500	350	400
600	490	350	510
420	480	540	430
740	420	480
570	680
470	460
510	590
460	450
520
380

## Sheet: Fig S2e
Control	Infected	BZ-Cured	BZ-Relapsed
345	225.5	244.2	278
193.2	348.8	336	478.7
169.2	179.1	251.4	243.9
206	440.2	140.8	218.8
108	211.3	209.3	303.7
179.1	306.8	215.9	259.444
104.2	240.2	346.556
		158.5

## Sheet: Fig S2f
Neuron count	Transit time 6 wpi	Transit time 36 wpi			Bioluminescence AUC	Transit time 36 wpi			Bioluminescence AUC	Neuron count
7.1	217	217			26803800	217			26803800	7.1
8.4	224	226			15014600	226			15014600	8.4
13.4	240	235			20870050	235			20870050	13.4
16.4	224	129			20450400	129			20450400	16.4
12.9	239	240			25659000	240			25659000	12.9
6.1	240	127			27897600	127			27897600	6.1
17.3	240	240			27741000	240			27741000	17.3
2.2	132	164			25080000	164			25080000	2.2
10.6	112	159			34890000	159			34890000	10.6
