# Supplementary material for: Enteric nervous system regeneration and functional cure of experimental digestive Chagas disease with trypanocidal chemotherapy
Source: Nat Commun. 2024 May 23;15:4400. doi: 10.1038/s41467-024-48749-5 (PMC11116530; doi:10.1038/s41467-024-48749-5)
Supplement: Supplementary file 7 — Source Data [file 41467_2024_48749_MOESM7_ESM.zip › Supplementary Figure 3.xlsx]

## Sheet: Fig S3a
BZ-Cured	BZ-Relapsed
22.7	25.1
28	21.1
25	21.5
25.9	25.1
25.9	25.2
25.5	26.1
27.2	26.4
27.8	26.8
26.8	24.2
25.6	24.3
27.2	28
23.5	22.9
24.8	24.5
24
26.1
25.9

## Sheet: Fig S3b
BZ-cured	BZ-relapsed
3100000	2960000
413000	456000
1580000	430000
1890000	1320000
1340000	405000
2710000	2510000
1160000	1500000
2770000	3580000
1740000	4690000
4200000	7060000
24500000	11600000
9130000	1430000
5660000	20200000
4910000
15200000
2310000

## Sheet: Fig S3c
BZ-Cured	BZ-Relapsed
131	135
240	121
120	115
110	216
120	219
129	217
196	127
214	220
184	227
99	223
223	226
102	214
215
180
213
169

## Sheet: Fig S3d
BL Total flux (p/s)	Transit time (mins)
455000	131
428000	171
420000	240
635000	240
439000	240
457000	96
494000	95
432000	111
1160000	184
426000	107
434000	93
402000	90
403000	207
503000	240
432000	240
442000	89
358000	88
467000	152
507000	97
377000	116
408000	99
329000	162
464000	91
558000	130
432000	199
272000	128
322000	109
322000	106
543000	128
530000	138
231000	130
438000	91
1280000	88
1670000	125
2110000	120
395000	128
290000	89
282000	91
313000	146
428000	124
364000	126
292000	86
296000	120
235000	111
404000	130
393000	124
310000	103
261000	104
418000	121
402000	121
396000	198
297000	108
287000	121
411000	115
466000	168
463000	96
364000	93
458000	103
539000	102
416000	130
375000	129
300000	109
270000	135
431000	123
380000	124

## Sheet: Fig S3e
wpi	BL Total flux (p/s)														Transit time (mins)
12	455000	457000	434000	442000	408000	272000	231000	395000	364000	393000	396000	463000	375000		131	96	93	89	99	128	130	128	126	124	198	129	96
18	428000	494000	402000	358000	329000	322000	438000	290000	292000	310000	297000	364000	300000		171	95	90	88	162	109	91	89	86	103	108	109	93
24	420000	432000	403000	467000	464000	322000	1280000	282000	296000	261000	287000	458000	270000		240	111	207	152	91	106	88	91	120	104	121	135	103
30	635000	1160000	503000	507000	558000	543000	1670000	313000	235000	418000	411000	539000	431000		240	184	240	97	130	128	125	146	111	121	115	123	102
36	439000	426000	432000	377000	432000	530000	2110000	428000	404000	402000	466000	416000	380000		240	107	240	116	199	138	120	124	130	121	168	124	130
