# Supplementary material for: Enteric nervous system regeneration and functional cure of experimental digestive Chagas disease with trypanocidal chemotherapy
Source: Nat Commun. 2024 May 23;15:4400. doi: 10.1038/s41467-024-48749-5 (PMC11116530; doi:10.1038/s41467-024-48749-5)
Supplement: Supplementary file 7 — Source Data [file 41467_2024_48749_MOESM7_ESM.zip › Supplementary Figure 4.xlsx]

## Sheet: Fig S4c
Control	Infected	BZ-Treated
36.2	14.75	3.6
49.6	9.4	26.5
37.8	14	25
64.4	4.6	19
56.4
60.6
53.2
One-way ANOVA
Tukey's multiple comparisons test				P Value
Control vs. Infected				<0.0001	****
Control vs. BZ-Cured				0.0004	***
Infected vs. BZ-Cured				0.4978	ns
