# Supplementary material for: Enteric nervous system regeneration and functional cure of experimental digestive Chagas disease with trypanocidal chemotherapy
Source: Nat Commun. 2024 May 23;15:4400. doi: 10.1038/s41467-024-48749-5 (PMC11116530; doi:10.1038/s41467-024-48749-5)
Supplement: Supplementary file 7 — Source Data [file 41467_2024_48749_MOESM7_ESM.zip › Supplementary Figure 5.xlsx]

## Sheet: Fig S5b
	Control					Infected					BZ-Cured					BZ-Relapsed
TuJ1	0.344484	0.934407	1.47194	-2.75084		1.60489	0.924126	0.324651	2.65352		2.58392	3.31303	0.440201	1.19013		-0.7091	0.48355	0.674092	-0.30133
PLP1	-1.74834	1.00098	2.23438	-1.48702		-0.4469	-0.93915	-1.18604	-0.99602		-1.86325	2.68839	4.00333	3.61983		4.4914	2.98176	4.0794	-1.35268
s100β	-0.46756	1.06319	0.830407	-1.42604		1.35667	0.653331	0.66134	0.626561		0.148265	3.78617	1.25891	1.50274		2.7436	0.95411	2.09179	-0.93551
GFAP	-0.46623	1.66562	1.83321	-3.0326		-0.81956	0.489507	-0.61186	0.471722		-0.52326	1.85896	5.00323	6.19339		6.56217	4.07981	4.48644	-2.49654
PGP9.5	1.43664	1.18305	0.528407	-3.1481		1.15833	-0.71507	-1.57762	-0.97238		-0.86021	4.62483	4.5339	5.89287		3.51553	2.80311	4.3	0.526989
TSPO	-0.85293	0.239195	0.593027	0.02071		-1.79506	-0.34348	-0.37104	-1.20067		-1.7505	2.2698	2.80231	2.29167		2.92135	2.23074	2.4608	-0.29014
