# Supplementary material for: Enteric nervous system regeneration and functional cure of experimental digestive Chagas disease with trypanocidal chemotherapy
Source: Nat Commun. 2024 May 23;15:4400. doi: 10.1038/s41467-024-48749-5 (PMC11116530; doi:10.1038/s41467-024-48749-5)
Supplement: Supplementary file 7 — Source Data [file 41467_2024_48749_MOESM7_ESM.zip › Supplementary Figure 6.xlsx]

## Sheet: Fig S6
	Acaa1a	Adora2a	Cck	Ch25h	Cidea	Gfap	MAPt	Nefl	Ngf	Nos1	P2rx7	Pla2g4a	Pla2g5	Plp1	Rbfox3	S100b	Tubb3
Control vs. BZ-Relapsed	-0.178	1.54	-0.304	0.408	-0.297	1.17	0.566	1.04	1.37	1.01	0.354	-0.0959	0.211	0.517	0.348	-0.00946	1.47
Infected vs. BZ-Relapsed	0.15	1.58	0.381	1.09	-0.564	1.87	0.301	0.581	0.683	0.842	0.144	0.0446	-0.244	0.747	0.255	0.813	0.886
See Supplementary Dataset 2 for statistics
Source data for Supplementary Figure 6a and 6b are within Supplementary Dataset 2
