# Supplementary material for: Enteric nervous system regeneration and functional cure of experimental digestive Chagas disease with trypanocidal chemotherapy
Source: Nat Commun. 2024 May 23;15:4400. doi: 10.1038/s41467-024-48749-5 (PMC11116530; doi:10.1038/s41467-024-48749-5)
Supplement: Supplementary file 7 — Source Data [file 41467_2024_48749_MOESM7_ESM.zip › Supplementary Figure 9.xlsx]

## Sheet: Fig S9b
wpi	Control																Infected																															BZ-Cured
0	20.8	23.1	20.3	18.7	21	23.1	23.3	20.7	18	19.3							21.8	20.8	20	21.5	20.7	21.8	24.2	21.3	21.3	20.3	21.8	20	20.1	22.8	21.3	20.9		22.4	23.4		20	22.7	24	20				21.3	20	22.7
3	22.7	27.3	22.3	20.9	23.4	25.5	24.3	21.9	19.3	20.7							25.8	26.5	24.1	24.9	23.2	24.4	27.4	26.7	27.1	24.6	24.5	24.5	24.5	27.5	25	25		28.4	28.4		22.5	24.9	28.1	26.1				26.4	24.3	25.3
6											28.5	30.1	27.4	28	24		22		25.7	27.5	28.1			26	27.3	25.3	25.7					26.8	25.6	27.2		23.5	24.8		24		26.1	22.9	25.9	26.4	28	26.8
12						27	35	27.3	33.4	32.6							30	27	24.8	25.8		27.1		28.2	26.3	27	29.1	29.8	27.9	29.4	29.1	29.2		30	30		23.8	29.5	31.8	26.9				27.2	29	26.1
24	36.3	33.2	34.1	30.5	34.9	31.9	30	35.9	37	28.4							29.5		26.2	28		27.7		31	29.3	26.9	30	30.5	30.5	33.2	30.8	31.1		34.3	32.4		24.4	33.9	34.8	30.4				30.4	32.5	28.1
30	35.9	32.9	34.5	30.2	35.6												30.6		25.8	29.5	26.1						29.5	30	30.4	31	30.3																	30.4	33
36	37.7	33.7	33.9	30.7	37.8												31.8		27.2	29.2	27.4						30.6	30.3	30.8	32.2	31.9																	33.7	39
47	38.6	37.6	35.1	34.5	39												31.1		27.3	30.3	27.7						32.6	30.9	33.2	30.6	32.1																	37.6	41.5
[truncated: 8 more columns]

## Sheet: Fig S9c
Control	Infected	BZ-Cured	BZ-Relapsed
1000	540	1000	620
800	680	1110	1280
810	670	1110	860
950	550	250
990	830	1260
	800
	790
	770
	810

## Sheet: Fig S9d
Control	Infected	BZ-Cured	BZ-Relapsed
500	460	470	400
600	370	370	380
430	450	600	400
400	410		240
480	530		420
300	400		360
	440
	420

## Sheet: Fig S9e
Control	Infected	BZ-Cured	BZ-Relapsed
400	380	400	490
400	500	420	450
400	440	390	570
360	700	270
450	430	500
340	430	410
	530
	690

## Sheet: Fig S9f
Control	Infected	BZ-Cured	BZ-Relapsed
10	260	260	210
200	490	150	420
10	360	380	440
130	180	70
30	450	140
20	150	160
	220
	370
One-way ANOVA
Tukey's multiple comparisons test				P value
Control vs. Infected				0.0035	**
Control vs. BZ-Cured				0.234	ns
Control vs. BZ-Relapsed				0.0079	**
Infected vs. BZ-Cured				0.2455	ns
Infected vs. BZ-Relapsed				0.9248	ns
BZ-Cured vs. BZ-Relapsed				0.1974	ns

## Sheet: Fig S9g
	Liver					Visceral Adipose					Peritoneum
Control	Infected	BZ-Cured	BZ-Relapsed		Control	Infected	BZ-Cured	BZ-Relapsed		Control	Infected	BZ-Cured	BZ-Relapsed
0.55	2.32	1.6	1.59		0.97	2.56	0.98	1.71		1.19	1.19	0.95	2.3
2.1	1.54	0.88	1.11		1.28	2.12	1.19	0.92		0.95	0.93	0.86	0.9
0.72	1.51	0.96	1.18		0.93	2.17	1.32	7.89		0.92	4.18	0.94	1.51
0.77	0.9	0.78			0.92	1.55	1.35			1.07	0.95	0.93
0.65	1.31	1.24			0.98	3.3	1.45			0.91	1.54	1.1
1.2	0.74	0.89			0.92	1.71	1.39			0.96	0.99	0.77
	1.4					3.94					1.21
	1.14					3.93					2.8
	Lungs					Spleen					GUS
Control	Infected	BZ-Cured	BZ-Relapsed		Control	Infected	BZ-Cured	BZ-Relapsed		Control	Infected	BZ-Cured	BZ-Relapsed
0.81	5.28	0.99	1.18		0.8	2.6	0.97	1.24		1.03	1.52	1.03	1.23
0.85	2.89	0.97	1.08		0.9	1.53	1.05	0.99		1.1	2.56	1.1	6.82
0.97	4.28	1.04	4.03		0.88	2.11	1.33	1.65		1.02	3.59	0.99	6.67
1.32	3	0.96			1.2	2.48	1.2			0.93	2.15	0.91
0.94	3.53	0.93			1.08	4.44	1.07			1.06	2.13	0.97
1.11	1.8	1.21			1.13	1.57	1.04			0.86	1.12	0.7
	3.74					1.76					1.81
	4.06					1.23					2.26
Lungs
One-way ANOVA					One-way ANOVA					One-way ANOVA
Tukey's multiple comparisons test			P value		Tukey's multiple comparisons test			P value		Tukey's multiple comparisons test			P value
Control vs. Infected			0.0001	***	Control vs. Infected			0.0107	*	Control vs. Infected			0.2724	ns
Control vs. BZ-Cured			>0.9999	ns	Control vs. BZ-Cured			0.9899	ns	Control vs. BZ-Cured			0.9998	ns
Control vs. BZ-Relapsed			0.2851	ns	Control vs. BZ-Relapsed			0.912	ns	Control vs. BZ-Relapsed			0.0005	***
Infected vs. BZ-Cured			0.0001	***	Infected vs. BZ-Cured			0.0215	*	Infected vs. BZ-Cured			0.2397	ns
Infected vs. BZ-Relapsed			0.0775	ns	Infected vs. BZ-Relapsed			0.176	ns	Infected vs. BZ-Relapsed			0.0092	**
BZ-Cured vs. BZ-Relapsed			0.2973	ns	BZ-Cured vs. BZ-Relapsed			0.9764	ns	BZ-Cured vs. BZ-Relapsed			0.0005	***
